# Supplementary material for: Structural Features and Zeolite Stability: A Linearized Equation Approach
Source: Cryst Growth Des. 2024 Jan 29;24(3):938–46. doi: 10.1021/acs.cgd.3c00893 (PMC10853909; doi:10.1021/acs.cgd.3c00893)
Supplement: Supplementary file 2 — cg3c00893_si_002.zip [file cg3c00893_si_002.zip]

Archive with 1 entries (1 files):
- normalized_all_set_01_05_IZA_06_10_noIZA_11_New_Zeol.csv
