# Supplementary material for: Structural Features and Zeolite Stability: A Linearized Equation Approach
Source: Cryst Growth Des. 2024 Jan 29;24(3):938–46. doi: 10.1021/acs.cgd.3c00893 (PMC10853909; doi:10.1021/acs.cgd.3c00893)
Supplement: Supplementary file 2 — cg3c00893_si_002.zip [file cg3c00893_si_002.zip › normalized_all_set_01_05_IZA_06_10_noIZA_11_New_Zeol.csv]

zeolite	FDensity	OTOanglemin	OTOangleave	OTOanglemax	TOdistmin	TOdistave	TOdistmax	TOTanglemin	TOTangleave	TOTanglemax	TTTanglemin	TTTangleave	TTTanglemax	TTdistmin	TTdistave	TTdistmax	OTOanglemin2	OTOangleave2	OTOanglemax2	TOdistmin2	TOdistave2	TOdistmax2	TOTanglemin2	TOTangleave2	TOTanglemax2	TTTanglemin2	TTTangleave2	TTTanglemax2	TTdistmin2	TTdistave2	TTdistmax2	OTOanglemin3	OTOangleave3	OTOanglemax3	TOdistmin3	TOdistave3	TOdistmax3	TOTanglemin3	TOTangleave3	TOTanglemax3	TTTanglemin3	TTTangleave3	TTTanglemax3	TTdistmin3	TTdistave3	TTdistmax3	Q	EbyT	Set
ABW	0.4100885	0.9137654	0.87930692	0.03895467	0.82245191	0.29015567	0.10556712	0.69299843	0.46542483	0.46868272	0.65546823	0.57912034	0.38133448	0.83911558	0.60801104	0.27415468	0.83496721	0.77318066	0.00151747	0.67642714	0.08419031	0.01114442	0.48024682	0.21662027	0.21966349	0.4296386	0.33538037	0.14541599	0.70411496	0.36967742	0.07516079	0.76296414	0.6798631	0.00005911	0.5563288	0.0244283	0.00117648	0.33281029	0.10082045	0.10295248	0.28161445	0.19422559	0.05545213	0.59083383	0.22476795	0.02060568	0.96359633	0.10988211	1
ACO	0.36782197	0.95818093	0.87970293	0.01607482	0.81915151	0.30439329	0.10745291	0.70060121	0.4480127	0.4122192	0.68908703	0.5080164	0.36748825	0.84204137	0.59774239	0.24152396	0.9181107	0.77387725	0.0002584	0.6710092	0.09265528	0.01154613	0.49084205	0.20071538	0.16992467	0.47484093	0.25808067	0.13504761	0.70903367	0.35729596	0.05833382	0.87971616	0.68078208	0.00000415	0.54965819	0.02820365	0.00124066	0.34388453	0.08992304	0.07004621	0.32720673	0.13110921	0.04962841	0.59703569	0.21357094	0.01408902	0.9884146	0.17572786	1
AEI	0.25958185	0.95292375	0.88158748	0.04786732	0.8253543	0.31019946	0.11310017	0.66634318	0.44506129	0.451036	0.68525762	0.61333954	0.35824399	0.82877637	0.59653402	0.25766853	0.90806367	0.77719649	0.00229128	0.68120973	0.0962237	0.01279165	0.44401323	0.19807955	0.20343347	0.46957801	0.37618539	0.12833875	0.68687027	0.35585284	0.06639307	0.86531544	0.6851667	0.00010968	0.56223938	0.02984854	0.00144674	0.29586519	0.08815754	0.09175582	0.32178191	0.23072937	0.04597659	0.56926185	0.21227832	0.0171074	0.96660442	0.17326945	1
AEL	0.394784	0.93109946	0.88076179	0.04431318	0.79923276	0.27743222	0.12266718	0.61561699	0.4962129	0.70054896	0.56038544	0.6570636	0.34204144	0.80184846	0.62148212	0.3376396	0.8669462	0.77574133	0.00196366	0.63877301	0.07696863	0.01504724	0.37898428	0.24622724	0.49076885	0.31403184	0.43173258	0.11699235	0.64296095	0.38624002	0.1140005	0.80721314	0.68324332	0.00008702	0.51052832	0.02135358	0.0018458	0.23330916	0.12218114	0.34380761	0.17597887	0.28367576	0.04001623	0.51555725	0.24004127	0.03849108	0.9883851	0.10428343	1
AEN	0.42897591	0.86668397	0.8818992	0.0721556	0.7899347	0.31169185	0.15287347	0.5289323	0.45059825	0.68886675	0.59719973	0.65406987	0.34306183	0.74341245	0.5823966	0.3402408	0.7511411	0.77774621	0.00520643	0.62399682	0.09715181	0.0233703	0.27976938	0.20303878	0.4745374	0.35664752	0.4278074	0.11769142	0.55266207	0.3391858	0.1157638	0.65100195	0.68589376	0.00037567	0.49291674	0.03028143	0.0035727	0.14797906	0.09148892	0.32689304	0.2129898	0.27981593	0.04037543	0.41085586	0.19754066	0.03938757	0.94367868	0.10931705	1
AET	0.33677869	0.9249178	0.87932213	0.08948384	0.77005881	0.27546052	0.17511567	0.50801794	0.57110356	1	0.56113951	0.6155899	0.41469209	0.72952505	0.62782978	0.38898751	0.85547294	0.77320741	0.00800736	0.59299058	0.0758785	0.0306655	0.25808223	0.32615927	1	0.31487754	0.37895092	0.17196953	0.5322068	0.39417024	0.15131128	0.79124215	0.67989839	0.00071653	0.45663762	0.02090153	0.00537001	0.1311104	0.18627072	1	0.17669023	0.23327836	0.0713144	0.3882582	0.24747182	0.0588582	0.97741438	0.15075871	1
AFG	0.3386973	0.96211531	0.88050543	0.05237079	0.79200434	0.27003562	0.11299914	0.69273398	0.50906192	0.63582785	0.68505469	0.64145815	0.17432169	0.85247634	0.63616156	0.30652386	0.92566586	0.77528981	0.0027427	0.62727087	0.07291924	0.01276881	0.47988037	0.25914404	0.40427706	0.46929993	0.41146856	0.03038805	0.7267159	0.40470153	0.09395688	0.8905973	0.68264689	0.00014364	0.49680125	0.01969079	0.00144286	0.33242944	0.13192036	0.25705061	0.32149612	0.26393986	0.0052973	0.61950811	0.25745556	0.02880002	0.98309803	0.13678646	1
AFI	0.32307272	0.94804538	0.88179571	0.03924055	0.78388804	0.23610279	0.09972454	0.71834129	0.62123727	0.95339424	0.575333	0.64179576	0.28731117	0.85351792	0.67456582	0.36811648	0.89879005	0.77756368	0.00153982	0.61448046	0.05574453	0.00994498	0.5160142	0.38593574	0.90896057	0.33100806	0.41190179	0.08254771	0.72849283	0.45503905	0.13550974	0.85209375	0.68565232	0.00006042	0.48168389	0.01316144	0.00099176	0.37067431	0.23975766	0.86659777	0.19043986	0.26435682	0.02371688	0.62178169	0.30695379	0.04988337	0.97894121	0.12463688	1
AFN	0.33886008	0.92560906	0.88251018	0.04029316	0.78583828	0.34985131	0.1521764	0.55586513	0.40090635	0.78839553	0.60719923	0.60403604	0.63975649	0.7638866	0.54681187	0.34728689	0.85675213	0.77882422	0.00162354	0.6175418	0.12239594	0.02315766	0.30898605	0.1607259	0.6215675	0.3686909	0.36485954	0.40928837	0.58352274	0.29900322	0.12060819	0.79301753	0.6873203	0.00006542	0.48528799	0.04282038	0.00352405	0.17175457	0.06443603	0.49004104	0.22386883	0.22038831	0.26184489	0.4457452	0.16349851	0.04188564	0.969061	0.18871856	1
AFO	0.39966671	0.90346142	0.87997999	0.05439201	0.79021636	0.2856676	0.12389631	0.62293587	0.47637911	0.59284697	0.52416563	0.6532212	0.3345366	0.81081734	0.61135022	0.30664105	0.81624253	0.77436478	0.00295849	0.6244419	0.08160598	0.0153503	0.3880491	0.22693706	0.35146752	0.27474961	0.42669794	0.11191474	0.65742476	0.37374909	0.09402874	0.73744363	0.68142551	0.00016092	0.49344421	0.02331218	0.00190184	0.24172971	0.10810807	0.20836646	0.1440143	0.27872814	0.03743958	0.53305139	0.22849158	0.02883307	0.98249462	0.10338044	1
AFR	0.25647284	0.96348863	0.88032588	0.0508951	0.8021474	0.33689909	0.13279992	0.59993365	0.40707849	0.48876333	0.60329448	0.52312491	0.52843474	0.7927583	0.56292346	0.29446974	0.92831034	0.77497365	0.00259031	0.64344046	0.113501	0.01763582	0.35992038	0.16571289	0.23888959	0.36396423	0.27365967	0.27924327	0.62846572	0.31688282	0.08671243	0.89441646	0.68222936	0.00013183	0.51613409	0.03823838	0.00234204	0.21592835	0.06745815	0.11676047	0.21957761	0.14315819	0.14756185	0.49822141	0.17838077	0.02553419	0.98259677	0.17508618	1
AFS	0.23552615	0.93680083	0.88138973	0.06125532	0.76201294	0.34992756	0.13436244	0.55879084	0.40632205	1	0.65030483	0.57172791	0.50104771	0.76126403	0.54937282	0.34835167	0.87759579	0.77684785	0.00375221	0.58066372	0.1224493	0.01805326	0.3122472	0.16509761	1	0.42289638	0.3268728	0.25104881	0.57952292	0.30181049	0.12134889	0.82213246	0.68470571	0.00022984	0.44247327	0.04284838	0.00242568	0.17448088	0.0670828	1	0.27501156	0.18688231	0.12578743	0.44116995	0.16580648	0.04227209	0.97367111	0.1983499	1
AFT	0.26051291	0.95718986	0.88090244	0.042343	0.82697389	0.30950228	0.1124132	0.6578348	0.4471398	0.45704693	0.6870756	0.60713152	0.36014565	0.82394616	0.59780206	0.26368272	0.91621243	0.77598911	0.00179293	0.68388581	0.09579166	0.01263673	0.43274663	0.199934	0.2088919	0.47207287	0.36860868	0.12970489	0.67888727	0.3573673	0.06952858	0.87698925	0.6835707	0.00007592	0.56555571	0.02964774	0.00142054	0.28467579	0.08939845	0.0954734	0.32434975	0.22379395	0.04671265	0.55936656	0.21363491	0.01833348	0.96858745	0.17101384	1
AFV	0.27801107	0.90396072	0.88067925	0.05176911	0.77172126	0.30698591	0.12486278	0.64656342	0.45631416	0.60160763	0.68033381	0.66322621	0.35276843	0.80655739	0.60036549	0.33424089	0.81714498	0.77559594	0.00268004	0.5955537	0.09424035	0.01559071	0.41804426	0.20822261	0.36193174	0.46285409	0.439869	0.12444557	0.65053482	0.36043873	0.11171698	0.73866696	0.68305124	0.00013874	0.45960145	0.02893046	0.0019467	0.27029212	0.09501493	0.2177409	0.31489528	0.29173265	0.04390047	0.52469366	0.21639497	0.03734038	0.95246143	0.18222678	1
AFX	0.26071637	0.95798159	0.88082389	0.04183997	0.82718208	0.30939335	0.11231218	0.65808888	0.44755006	0.46009106	0.68715984	0.60662747	0.36120271	0.82431853	0.59794378	0.26532205	0.91772873	0.77585072	0.00175058	0.68423019	0.09572424	0.01261403	0.43308098	0.20030106	0.21168379	0.47218864	0.36799688	0.1304674	0.67950104	0.35753677	0.07039579	0.87916723	0.68338784	0.00007324	0.56598295	0.02961644	0.00141671	0.28500577	0.08964475	0.09739382	0.32446907	0.22323702	0.04712518	0.5601253	0.21378689	0.01867755	0.96903568	0.17140005	1
AFY	0.21137907	0.91666601	0.87883235	0.05306575	0.76162718	0.38091918	0.16304663	0.47146179	0.4482593	1	0.64866749	0.32843707	0.32750456	0.69779034	0.51818397	0.38784698	0.84027657	0.7723463	0.00281597	0.58007596	0.14509942	0.0265842	0.22227622	0.2009364	1	0.42076951	0.10787091	0.10725924	0.48691135	0.26851462	0.15042528	0.77025296	0.67876292	0.00014943	0.44180161	0.05527115	0.00433446	0.10479474	0.09007161	1	0.2729395	0.0354288	0.03512789	0.33976204	0.13913997	0.05834199	0.95593345	0.28404693	1
AHT	0.41264928	0.88336932	0.87737299	0.10121523	0.80667857	0.34546128	0.21925996	0.43491816	0.42242413	0.62949887	0.54489001	0.56151291	0.40327811	0.67174123	0.54938028	0.34027081	0.78034135	0.76978336	0.01024452	0.65073031	0.1193435	0.04807493	0.18915381	0.17844215	0.39626883	0.29690512	0.31529675	0.16263324	0.45123628	0.30181869	0.11578422	0.68932961	0.67538713	0.0010369	0.52493019	0.04122856	0.01054091	0.08226643	0.07537827	0.24945078	0.16178063	0.1770432	0.06558642	0.30311401	0.16581323	0.03939799	0.95364599	0.19142515	1
ANA	0.40317115	0.93213685	0.88371917	0.0411392	0.83289195	0.31853288	0.10878643	0.6901377	0.42533905	0.38523065	0.59490449	0.80702568	0.44555789	0.85008144	0.58041995	0.22273674	0.8688791	0.78095957	0.00169243	0.69370901	0.1014632	0.01183449	0.47629005	0.18091331	0.14840265	0.35391135	0.65129044	0.19852183	0.72263846	0.33688731	0.04961166	0.80991422	0.69014894	0.00006963	0.57778465	0.03231936	0.00128743	0.32870572	0.07694949	0.05716925	0.21054345	0.52560811	0.08845297	0.61430155	0.19553612	0.01105034	0.96152115	0.1426108	1
ANO	0.30321051	0.95000694	0.88175631	0.05704371	0.78178473	0.28924062	0.12480553	0.64682322	0.48875109	0.74086017	0.68039513	0.66146106	0.41573385	0.82755605	0.61756611	0.33151678	0.90251319	0.77749419	0.00325399	0.61118736	0.08366014	0.01557642	0.41838028	0.23887762	0.5488738	0.46293753	0.43753073	0.17283463	0.68484902	0.3813879	0.10990338	0.8573938	0.68556041	0.00018562	0.47781694	0.02419791	0.00194402	0.27061808	0.1167517	0.40663874	0.31498044	0.28940954	0.07185321	0.56675095	0.23553224	0.03643481	0.97089896	0.16546656	1
APC	0.35921822	0.9107077	0.88024308	0.05528516	0.78228989	0.29445855	0.12568107	0.6016607	0.47763324	0.6519261	0.6657719	0.60367107	0.39975201	0.7933392	0.60923433	0.30789735	0.82938852	0.77482789	0.00305645	0.61197747	0.08670583	0.01579573	0.3619956	0.22813352	0.42500763	0.44325222	0.36441875	0.15980167	0.62938708	0.37116646	0.09480078	0.75533051	0.68203689	0.00016898	0.47874379	0.02553127	0.00198522	0.21779852	0.10896415	0.27707357	0.29510488	0.21998906	0.06388104	0.49931745	0.22612735	0.02918891	0.95466788	0.1514052	1
APD	0.38480002	0.95915941	0.88122489	0.05314797	0.80590398	0.29156091	0.1133561	0.65340862	0.4726145	0.66408055	0.52793483	0.68410809	0.33672961	0.82833271	0.60949539	0.33761673	0.91998678	0.7765573	0.00282471	0.64948123	0.08500776	0.0128496	0.42694283	0.22336447	0.44100298	0.27871519	0.46800388	0.11338683	0.68613509	0.37148464	0.11398506	0.88241398	0.68432162	0.00015013	0.52341951	0.02478494	0.00145658	0.27896812	0.10556529	0.2928615	0.14714346	0.32016524	0.0381807	0.56834814	0.22641817	0.03848326	0.98378917	0.12865008	1
AST	0.32501418	0.96259096	0.87986253	0.0172313	0.81040759	0.29471999	0.10717677	0.70068991	0.46457798	0.4405091	0.68921562	0.55178446	0.36245603	0.86041746	0.6099131	0.24385646	0.92658136	0.77415808	0.00029692	0.65676046	0.08685987	0.01148686	0.49096635	0.2158327	0.19404827	0.47501817	0.30446609	0.13137438	0.74031821	0.37199399	0.05946597	0.89191884	0.68115269	0.00000512	0.53224366	0.02559934	0.00123112	0.34401517	0.10027112	0.08548003	0.32738994	0.16799965	0.04761743	0.63698272	0.22688401	0.01450116	0.99070662	0.16708902	1
ASV	0.4099988	0.92884155	0.87957525	0.04485128	0.8253788	0.39341387	0.163215	0.523513	0.33773158	0.43587061	0.63705854	0.54228536	0.63953791	0.73672463	0.49839257	0.26342689	0.86274663	0.77365262	0.00201164	0.68125016	0.15477447	0.02663914	0.27406586	0.11406262	0.18998319	0.40584359	0.29407342	0.40900874	0.54276317	0.24839515	0.06939373	0.80135491	0.68048569	0.00009022	0.56228943	0.06089043	0.00434791	0.14347704	0.03852255	0.08280809	0.25854613	0.15947171	0.2615766	0.399867	0.1237983	0.01828017	0.9743425	0.22584459	1
ATN	0.3600369	0.92027509	0.88155955	0.06211124	0.80106666	0.27453458	0.10316274	0.70562381	0.49506254	0.54236712	0.64717502	0.65513245	0.36432169	0.85858858	0.62993573	0.27423329	0.84690625	0.77714724	0.00385781	0.64170779	0.07536924	0.01064255	0.49790496	0.24508692	0.2941621	0.41883551	0.42919853	0.13273029	0.73717435	0.39681902	0.0752039	0.77938673	0.68510158	0.00023961	0.51405072	0.02069146	0.00109791	0.3513336	0.12133335	0.15954385	0.27105988	0.28118188	0.04835653	0.63292947	0.24997048	0.02062341	0.96024786	0.13035079	1
ATO	0.40672532	0.94479943	0.88224559	0.03345515	0.81077498	0.30131047	0.11959604	0.57164685	0.4724703	0.68517541	0.67373395	0.64694005	0.24723854	0.7679061	0.59274233	0.34602489	0.89264597	0.77835728	0.00111925	0.65735607	0.090788	0.01430321	0.32678012	0.22322819	0.46946534	0.45391744	0.41853142	0.0611269	0.58967978	0.35134347	0.11973322	0.8433714	0.68670228	0.00003744	0.53296786	0.02735538	0.00171061	0.18680282	0.10546869	0.3216661	0.30581959	0.27076474	0.01511292	0.4528187	0.20825614	0.04143067	0.9772935	0.10519083	1
ATS	0.29522131	0.94092474	0.8784503	0.04573425	0.81365288	0.27705095	0.12219236	0.59834359	0.50163165	0.56708495	0.68259526	0.61728075	0.51181284	0.78576832	0.62835938	0.30100132	0.88533937	0.77167494	0.00209162	0.66203101	0.07675723	0.01493097	0.35801505	0.25163431	0.32158534	0.46593628	0.38103553	0.26195238	0.61743185	0.39483551	0.09060179	0.83303772	0.67787808	0.00009566	0.53866344	0.02126566	0.00182445	0.21421601	0.12622774	0.1823662	0.3180459	0.2352059	0.13407059	0.48515839	0.24809859	0.02727126	0.97104922	0.14181532	1
ATT	0.3461385	0.92094359	0.88036877	0.04685783	0.78942341	0.31858735	0.12837842	0.64494366	0.43109911	0.5716773	0.68415307	0.63415788	0.39170955	0.83065526	0.581867	0.2874951	0.8481371	0.77504917	0.00219566	0.62318932	0.1014979	0.01648102	0.41595232	0.18584645	0.32681494	0.46806543	0.40215622	0.15343637	0.68998816	0.33856921	0.08265344	0.78108643	0.68232909	0.00010288	0.49196024	0.03233595	0.00211581	0.26826581	0.08011824	0.18683268	0.3202284	0.25503053	0.06010249	0.5731423	0.19700225	0.02376246	0.96354924	0.15796651	1
ATV	0.44245776	0.95074883	0.88047401	0.04026192	0.79963077	0.27393545	0.12253585	0.62153574	0.49760048	0.71146801	0.57278729	0.66176916	0.33891107	0.80270598	0.62291426	0.33967768	0.90392333	0.77523448	0.00162102	0.63940937	0.07504063	0.01501503	0.38630668	0.24760624	0.50618672	0.32808528	0.43793842	0.11486072	0.6443369	0.38802217	0.11538093	0.85940405	0.68257381	0.00006527	0.51129141	0.02055629	0.00183988	0.24010341	0.12320898	0.36013566	0.18792308	0.28981414	0.03892757	0.51721308	0.24170454	0.03919233	0.98554081	0.09269037	1
AVE	0.30315019	0.94823991	0.88185107	0.05744297	0.78034272	0.28877221	0.12454286	0.63236483	0.48820773	0.74251898	0.68048199	0.66161515	0.41611544	0.82095121	0.6169843	0.3308136	0.89915892	0.77766132	0.00329969	0.60893475	0.08338939	0.01551093	0.39988527	0.23834679	0.55133443	0.46305574	0.43773461	0.17315206	0.67396089	0.38066962	0.10943764	0.85261837	0.68578147	0.00018954	0.4751778	0.02408054	0.00193178	0.25287338	0.11636274	0.40937628	0.31510109	0.28961185	0.07205124	0.55328901	0.23486718	0.03620346	0.96994998	0.16352957	1
AVL	0.27315502	0.91364694	0.87977725	0.05021863	0.78674451	0.30751969	0.1321399	0.62856614	0.45529137	0.60260847	0.67627895	0.6508323	0.33530888	0.80221871	0.60035306	0.35055125	0.83475073	0.774008	0.00252191	0.61896693	0.09456836	0.01746095	0.39509539	0.20729023	0.36313697	0.45735322	0.42358268	0.11243205	0.64355485	0.3604238	0.12288618	0.76266745	0.68095463	0.00012665	0.48696883	0.02908163	0.00230729	0.24834358	0.09437746	0.21882941	0.30929836	0.27568129	0.03769946	0.51627174	0.21638153	0.0430779	0.95157688	0.18653772	1
AWO	0.36245327	0.87827069	0.88002164	0.06184828	0.79437095	0.31094021	0.13302555	0.60666676	0.44667099	0.63693217	0.65040017	0.64577385	0.47441392	0.78861219	0.58924154	0.34402397	0.7713594	0.77443808	0.00382521	0.6310252	0.09668381	0.0176958	0.36804455	0.19951497	0.4056826	0.42302038	0.41702387	0.22506857	0.62190918	0.34720559	0.11835249	0.67746235	0.68152227	0.00023658	0.50126809	0.03006288	0.00235399	0.2232804	0.08911755	0.2583923	0.27513253	0.26930311	0.10677566	0.49044516	0.20458795	0.04071609	0.95132435	0.14587326	1
AWW	0.31528264	0.95108725	0.8818805	0.0467076	0.81767582	0.29661543	0.10495424	0.67745863	0.46510994	0.56640115	0.68105296	0.6745651	0.41354601	0.84329148	0.60728502	0.30124286	0.90456696	0.77771322	0.0021816	0.66859375	0.08798071	0.01101539	0.45895019	0.21632726	0.32081026	0.46383313	0.45503807	0.1710203	0.71114052	0.3687951	0.09074726	0.8603221	0.68585012	0.0001019	0.54669294	0.02609644	0.00115611	0.31091977	0.10061596	0.1817073	0.31589493	0.3069528	0.07072476	0.59969875	0.22396374	0.02733696	0.97607388	0.15689024	1
BCT	0.44170527	0.98648262	0.88003236	0.03246221	0.82294789	0.27116853	0.09151462	0.71117028	0.49004024	0.47601999	0.68921562	0.69239025	0.06110421	0.85575428	0.62376956	0.26495188	0.97314796	0.77445695	0.0010538	0.67724323	0.07353237	0.00837493	0.50576316	0.24013944	0.22659503	0.47501817	0.47940426	0.00373372	0.7323154	0.38908847	0.0701995	0.95999355	0.68154718	0.00003421	0.55733588	0.01993967	0.00076643	0.35968373	0.11767799	0.10786376	0.32738994	0.33193483	0.00022815	0.62668204	0.24270155	0.01859949	0.99233256	0.07948435	1
BEA	0.26557468	0.90369984	0.87961415	0.07421148	0.80294342	0.29162627	0.12335414	0.60361696	0.48198939	0.73010905	0.56402792	0.5306438	0.4525792	0.78661414	0.61477144	0.37057046	0.8166734	0.77372106	0.00550734	0.64471813	0.08504588	0.01521624	0.36435343	0.23231378	0.53305922	0.31812749	0.28158284	0.20482793	0.6187618	0.37794393	0.13732247	0.73802762	0.68057599	0.00040871	0.51767218	0.02480161	0.00187699	0.21992991	0.11197278	0.38919136	0.17943279	0.14942019	0.09270086	0.48672678	0.23234913	0.05088765	0.96787391	0.15004681	1
BEC	0.25509812	0.90454643	0.8793548	0.05063803	0.77755054	0.30255232	0.13223419	0.62457157	0.46474919	0.73732961	0.54411509	0.5239064	0.43982488	0.82118953	0.60370964	0.32644445	0.81820424	0.77326486	0.00256421	0.60458484	0.0915379	0.01748588	0.39008965	0.21599181	0.54365496	0.29606123	0.27447792	0.19344592	0.67435225	0.36446533	0.10656598	0.74010372	0.67997417	0.00012985	0.47009527	0.027695	0.00231223	0.2436389	0.10038202	0.4008529	0.16109138	0.14380074	0.08508233	0.553771	0.22003124	0.03478787	0.96833505	0.16683617	1
BIK	0.43967332	0.96527871	0.87972887	0.04473475	0.82087519	0.29956753	0.10660093	0.67734641	0.44398323	0.45201521	0.691512	0.6645297	0.33679738	0.83690794	0.59088005	0.25055954	0.93176298	0.77392288	0.0020012	0.67383607	0.08974071	0.01136376	0.45879816	0.19712111	0.20431775	0.47818885	0.44159972	0.11343247	0.7004149	0.34913923	0.06278008	0.89941096	0.6808423	0.00008952	0.55313531	0.0268834	0.00121139	0.31076529	0.08751847	0.09235473	0.33067333	0.29345613	0.03820376	0.58618279	0.2062994	0.01573015	0.98596942	0.06883621	1
BOF	0.3581986	0.9112486	0.88255457	0.05125388	0.81027288	0.31169185	0.12354272	0.62052769	0.43630343	0.47976038	0.62598342	0.69313593	0.50695052	0.80599244	0.58508932	0.25811873	0.83037401	0.77890257	0.00262696	0.65654214	0.09715181	0.0152628	0.38505461	0.19036068	0.23017002	0.39185524	0.48043741	0.25699883	0.64962382	0.34232952	0.06662528	0.75667715	0.68742402	0.00013464	0.53197829	0.03028143	0.00188561	0.23893705	0.08305502	0.11042645	0.24529488	0.33300843	0.13028569	0.52359189	0.20029334	0.01719723	0.96713948	0.12474394	1
BOG	0.2802823	0.9120557	0.88091316	0.06318113	0.80241682	0.31126701	0.13197152	0.59310591	0.44869726	0.70800191	0.53666978	0.61713884	0.50309929	0.78159135	0.58936088	0.34793291	0.8318456	0.776008	0.00399186	0.64387276	0.09688715	0.01741648	0.35177462	0.20132923	0.5012667	0.28801445	0.38086034	0.2531089	0.61088504	0.34734625	0.12105731	0.75868953	0.68359566	0.00025221	0.51665433	0.03015777	0.00229848	0.20863961	0.09033587	0.35489778	0.15456865	0.23504371	0.12733891	0.47746247	0.20471229	0.04211982	0.96588442	0.14529337	1
BOZ	0.16311925	0.97358557	0.880379	0.0399414	0.82398577	0.53736969	0.18758208	0.48498935	0.16407012	0.46162602	0.18326208	0.914496	0.60150471	0.72330323	0.33604843	0.25281344	0.94786886	0.77506717	0.00159532	0.67895255	0.28876618	0.03518704	0.23521467	0.026919	0.21309858	0.03358499	0.83630293	0.36180792	0.52316756	0.11292855	0.06391463	0.92283145	0.68235286	0.00006372	0.55944724	0.15517419	0.00660046	0.11407661	0.0044166	0.09837185	0.00615485	0.76479568	0.21762917	0.37840878	0.03794946	0.01615848	0.99129851	0.47500236	1
BPH	0.23539305	0.93695261	0.8814598	0.06058099	0.76421116	0.34990577	0.13480021	0.55958845	0.40580723	1	0.65030037	0.57207396	0.50167947	0.76207793	0.54911672	0.35077564	0.87788019	0.77697138	0.00367006	0.5840187	0.12243405	0.0181711	0.31313923	0.1646795	1	0.42289058	0.32726861	0.25168229	0.58076277	0.30152917	0.12304355	0.82253213	0.68486904	0.00022234	0.44631361	0.04284038	0.00244947	0.1752291	0.06682813	1	0.2750059	0.18722185	0.12626383	0.44258649	0.16557471	0.04316068	0.9740711	0.19989317	1
BRE	0.35437457	0.95188734	0.8805992	0.04517926	0.77885784	0.31572239	0.14624964	0.61662583	0.45448252	1	0.61187464	0.57416809	0.38689228	0.80043557	0.58272231	0.3640789	0.90608951	0.77545494	0.00204117	0.60661954	0.09968063	0.02138896	0.38022742	0.20655436	1	0.37439058	0.329669	0.14968564	0.6406971	0.33956529	0.13255345	0.86249514	0.682865	0.00009222	0.47247038	0.03147141	0.00312813	0.23445805	0.09387535	1	0.2290801	0.18928542	0.05791222	0.51283675	0.19787227	0.04825991	0.98238108	0.14278807	1
BSV	0.34835151	0.95881065	0.87956428	0.02594142	0.88704241	0.54967919	0.1976138	0.48316671	0.14713325	0.1626035	0.57509124	0.90766272	0.58271437	0.72523106	0.32211489	0.09349301	0.91931786	0.77363332	0.00067296	0.78684423	0.30214721	0.03905122	0.23345006	0.02164819	0.0264399	0.33072993	0.8238516	0.33955604	0.52596009	0.10375801	0.00874094	0.88145175	0.68046023	0.00001746	0.6979642	0.16608404	0.00771706	0.1127953	0.00318517	0.00429922	0.19019988	0.74777938	0.19786418	0.38144259	0.033422	0.00081722	0.9845317	0.40474886	1
CAN	0.32277836	0.96682717	0.87861664	0.03640183	0.77183454	0.21477358	0.0991285	0.75018481	0.65325872	0.92416653	0.6882774	0.60741465	0.14851258	0.88085437	0.70311167	0.35628389	0.93475479	0.7719672	0.00132509	0.59572856	0.04612769	0.00982646	0.56277726	0.42674696	0.85408378	0.47372578	0.36895255	0.02205599	0.77590443	0.49436603	0.12693821	0.90374633	0.67826323	0.00004824	0.45980388	0.00990701	0.00097408	0.42218695	0.27877617	0.78931565	0.32605475	0.22410718	0.00327559	0.68345881	0.34759453	0.04522604	0.97901096	0.14511532	1
CAS	0.44032301	0.91367496	0.87940542	0.06493124	0.80424766	0.28651728	0.11808741	0.6016051	0.4735045	0.57856789	0.71517738	0.64322055	0.31694365	0.78833557	0.60726513	0.3003796	0.83480194	0.7733539	0.00421607	0.6468143	0.08209215	0.01394464	0.36192869	0.22420651	0.33474081	0.51147868	0.41373267	0.10045327	0.62147296	0.36877094	0.09022791	0.76273763	0.68009161	0.00027375	0.52019888	0.02352082	0.00164669	0.21773815	0.10616279	0.19367028	0.36579798	0.26612136	0.03183803	0.48992924	0.22394173	0.02710262	0.96651721	0.07782131	1
CDO	0.39276127	0.84683245	0.87978971	0.08926528	0.76848821	0.31551542	0.14284512	0.55640146	0.44729265	0.73819743	0.62591962	0.60601269	0.49583225	0.75759775	0.58012904	0.35835056	0.7171252	0.77402994	0.00796829	0.59057414	0.09954998	0.02040473	0.30958259	0.20007072	0.54493544	0.39177537	0.36725138	0.24584962	0.57395434	0.33654971	0.12841512	0.60728489	0.68098358	0.00071129	0.45384926	0.03140955	0.00291472	0.1722522	0.08949016	0.40226994	0.24521989	0.222559	0.12190017	0.43482652	0.19524226	0.04601763	0.9278781	0.13750961	1
CFI	0.34547462	0.94521662	0.87927375	0.04144444	0.79351676	0.30129958	0.14718916	0.59768946	0.46268152	0.79820708	0.61996534	0.61122256	0.49141691	0.79046129	0.59412225	0.39225186	0.89343445	0.77312233	0.00171764	0.62966885	0.09078144	0.02166465	0.35723269	0.21407419	0.63713455	0.38435702	0.37359302	0.24149058	0.62482904	0.35298125	0.15386153	0.84448909	0.67978617	0.00007119	0.49965279	0.02735241	0.0031888	0.21351421	0.09904817	0.50856531	0.23828803	0.22834849	0.11867255	0.49390317	0.20971402	0.06035247	0.98543018	0.10991263	1
CGF	0.36580252	0.90607125	0.88042638	0.0567474	0.7953874	0.36296692	0.15693128	0.50631006	0.37522519	0.63402613	0.60022444	0.57378081	0.59057868	0.72488528	0.52939992	0.30865055	0.8209651	0.77515061	0.00322027	0.63264111	0.13174498	0.02462743	0.25634988	0.14079394	0.40198914	0.36026938	0.32922442	0.34878318	0.52545867	0.28026427	0.09526516	0.74385287	0.68246304	0.00018274	0.50319477	0.04781907	0.00386481	0.12979252	0.05282943	0.25487162	0.21624248	0.18890265	0.20598391	0.38089726	0.14837188	0.02940364	0.96544088	0.17944515	1
CGS	0.31093632	0.94838374	0.88100793	0.03884303	0.82602785	0.38151832	0.1588137	0.55756793	0.34087515	0.35470887	0.61976112	0.59098301	0.47525045	0.76002349	0.51084673	0.2282893	0.89943171	0.77617497	0.00150878	0.68232202	0.14555623	0.02522179	0.310882	0.11619587	0.12581838	0.38410385	0.34926092	0.22586299	0.57763571	0.26096438	0.052116	0.85300641	0.6838163	0.00005861	0.56361699	0.05553237	0.00400557	0.17333783	0.03960828	0.0446289	0.23805263	0.20640727	0.10734149	0.43901671	0.1333128	0.01189753	0.98228702	0.20024425	1
CHA	0.26021984	0.95903244	0.88106778	0.04122543	0.82735965	0.30915369	0.11134234	0.66709404	0.44640717	0.43614636	0.68728556	0.60784342	0.35747241	0.82813908	0.59731722	0.25425982	0.91974322	0.77628043	0.00169954	0.68452399	0.09557601	0.01239712	0.44501446	0.19927936	0.19022365	0.47236144	0.36947363	0.12778652	0.68581434	0.35678786	0.06464805	0.88206358	0.68395567	0.00007006	0.56634753	0.02954768	0.00138032	0.29686649	0.08895974	0.08296535	0.32464719	0.22458212	0.04568016	0.56794965	0.21311554	0.0164374	0.96782075	0.1702295	1
CON	0.27610154	0.92030826	0.88015904	0.05984302	0.78731397	0.30908833	0.13966622	0.57379994	0.45784723	0.79440487	0.49648995	0.60421955	0.54872647	0.76668897	0.59284675	0.35810473	0.84696729	0.77467994	0.00358119	0.61986329	0.0955356	0.01950665	0.32924637	0.20962409	0.6310791	0.24650227	0.36508126	0.30110074	0.58781198	0.35146727	0.128239	0.77947099	0.68184156	0.00021431	0.48802703	0.02952894	0.00272442	0.18892155	0.09597581	0.50133231	0.1223859	0.22058923	0.16522194	0.45066897	0.20836623	0.04592299	0.97387503	0.15269475	1
CSV	0.28149601	0.8823958	0.87872113	0.05566524	0.78577705	0.30704038	0.1289711	0.57775426	0.45812196	0.62140922	0.63477564	0.53581439	0.50222207	0.76136829	0.59798854	0.35396139	0.77862235	0.77215082	0.00309862	0.61744557	0.0942738	0.01663354	0.33379998	0.20987573	0.38614942	0.40294012	0.28709706	0.25222701	0.57968167	0.35759029	0.12528867	0.68705309	0.67850524	0.00017249	0.48517456	0.02894586	0.00214525	0.19285436	0.09614868	0.23995681	0.25577657	0.15383074	0.12667397	0.44135125	0.2138349	0.04434735	0.96666607	0.17390509	1
CTH	0.30827464	0.94715742	0.87960318	0.05885134	0.78334614	0.31586401	0.13718438	0.554253	0.44952946	0.80697774	0.68057126	0.58830076	0.59191771	0.75961494	0.58037768	0.42038195	0.89710718	0.77370175	0.00346348	0.61363118	0.09977007	0.01881955	0.30719639	0.20207673	0.65121306	0.46317724	0.34609778	0.35036657	0.57701486	0.33683825	0.17672098	0.84970173	0.68055052	0.00020383	0.48068561	0.03151377	0.00258175	0.17026452	0.09083944	0.52551444	0.31522512	0.20360959	0.20738818	0.43830911	0.1954934	0.07429031	0.98462651	0.1448665	1
CZP	0.42584688	0.86861293	0.88688702	0.11834662	0.86960049	0.50843691	0.22115922	0.43138311	0.19940495	0.2485897	0.49483093	0.75152852	0.69221866	0.67220935	0.3743234	0.16953084	0.75448842	0.78656858	0.01400592	0.75620502	0.25850809	0.0489114	0.18609138	0.03976233	0.06179684	0.24485764	0.56479512	0.47916667	0.45186542	0.14011801	0.02874071	0.65535839	0.69759747	0.00165755	0.65759625	0.13143506	0.01081721	0.08027668	0.00792881	0.01536206	0.12116313	0.42445964	0.33168811	0.30374816	0.05244945	0.00487244	0.87514614	0.42380737	1
DAC	0.36945428	0.91430771	0.88096304	0.07232022	0.79856227	0.2937178	0.14500367	0.6051505	0.47431411	0.7227634	0.68159937	0.623463	0.42205031	0.80387417	0.6059225	0.34341654	0.83595859	0.77609588	0.00523021	0.63770171	0.08627014	0.02102606	0.36620713	0.22497387	0.52238693	0.4645777	0.38870612	0.17812646	0.64621368	0.36714208	0.11793492	0.76432338	0.68371178	0.00037825	0.50924452	0.02533908	0.00304886	0.22161043	0.10670828	0.37756215	0.31665587	0.24234388	0.07517833	0.51947449	0.22245964	0.0405008	0.96516544	0.1144775	1
DDR	0.3435441	0.89921542	0.8788341	0.07775722	0.77710048	0.26287868	0.11369621	0.62854419	0.53123955	0.99964101	0.67768586	0.67940218	0.43752277	0.80827988	0.64230535	0.36359868	0.80858838	0.77234937	0.00604619	0.60388516	0.0691052	0.01292683	0.3950678	0.28221546	0.99928216	0.45925812	0.46158732	0.19142618	0.65331636	0.41255616	0.132204	0.72709514	0.67876696	0.00047013	0.46927945	0.01816628	0.00146973	0.24831757	0.14992401	0.99892343	0.31123273	0.31360343	0.08375331	0.52806247	0.26498703	0.0480692	0.96552177	0.12494901	1
DFO	0.24351386	0.91811576	0.88000967	0.04424275	0.80619483	0.34650704	0.14854626	0.51883208	0.39821289	0.52355911	0.56620648	0.56619705	0.57208451	0.71878474	0.55406208	0.2807077	0.84293656	0.77441701	0.00195742	0.64995011	0.12006713	0.02206599	0.26918673	0.15857351	0.27411414	0.32058978	0.3205791	0.32728068	0.51665151	0.30698479	0.07879681	0.77391334	0.68149446	0.0000866	0.52398642	0.04160411	0.00327782	0.13966271	0.06314601	0.14351496	0.18152001	0.18151094	0.18723221	0.37136122	0.17008863	0.02211887	0.98484891	0.20021669	1
DFT	0.35314081	0.9667243	0.88324784	0.0538314	0.79914704	0.26183292	0.09496292	0.7032756	0.55035801	0.78786451	0.55233393	0.72260291	0.29990229	0.85008144	0.64992106	0.3594382	0.93455588	0.78012675	0.00289782	0.63863599	0.06855648	0.00901796	0.49459656	0.30289394	0.62073049	0.30507277	0.52215497	0.08994139	0.72263846	0.42239738	0.12919582	0.90345788	0.68904527	0.00015599	0.51036406	0.01795034	0.00085637	0.34783769	0.1667001	0.48905152	0.16850204	0.3773107	0.02697363	0.61430155	0.27452495	0.04643791	0.96800771	0.15455824	1
DOH	0.37086015	0.94082412	0.87861564	0.05983025	0.78820489	0.25097223	0.12050526	0.6125237	0.5434264	0.71793531	0.65332495	0.67374966	0.25293123	0.80311985	0.65421748	0.34460852	0.88515002	0.77196545	0.00357966	0.62126696	0.06298706	0.01452152	0.37518529	0.29531225	0.51543111	0.42683349	0.45393861	0.06397421	0.64500149	0.42800051	0.11875503	0.83277048	0.67826092	0.00021417	0.48968565	0.015808	0.00174992	0.22980988	0.16048047	0.3700462	0.27886097	0.30584098	0.01618108	0.5180135	0.28000542	0.040924	0.97847147	0.10948978	1
DON	0.31946038	0.95433914	0.87848696	0.04573968	0.80599277	0.27859781	0.1096283	0.61625364	0.49244781	0.61841136	0.68565496	0.58743982	0.35125524	0.79723316	0.62184512	0.31412593	0.9107632	0.77173934	0.00209212	0.64962434	0.07761674	0.01201836	0.37976854	0.24250485	0.38243261	0.47012272	0.34508554	0.12338025	0.63558071	0.38669136	0.0986751	0.86917698	0.67796295	0.00009569	0.52359252	0.02162385	0.00131755	0.23403375	0.11942098	0.23650067	0.32234198	0.20271699	0.04333796	0.50670602	0.24046214	0.03099641	0.98164817	0.10687521	1
EAB	0.28999699	0.94175384	0.88325956	0.06029085	0.80364146	0.29907733	0.11076314	0.67564458	0.46853061	0.64247827	0.67939229	0.68702984	0.37261393	0.8457683	0.6071806	0.32019014	0.8869003	0.78014746	0.00363499	0.6458396	0.08944725	0.01226847	0.4564956	0.21952093	0.41277833	0.46157389	0.47201	0.13884114	0.71532401	0.36866828	0.10252173	0.83524176	0.6890727	0.00021916	0.51902348	0.02675165	0.00135889	0.30842878	0.10285228	0.26520111	0.31358974	0.32428495	0.05173414	0.60499837	0.22384822	0.03282645	0.96251456	0.17133428	1
EDI	0.31968892	0.97073612	0.88129721	0.05002109	0.80268012	0.35623482	0.14059564	0.62068952	0.38663268	0.51285759	0.44138137	0.52639172	0.38183771	0.82019902	0.54788598	0.26083713	0.94232861	0.77668476	0.00250211	0.64429538	0.12690325	0.01976713	0.38525548	0.14948483	0.2630229	0.19481751	0.27708825	0.14580004	0.67272643	0.30017904	0.06803601	0.91475242	0.68449011	0.00012516	0.51716309	0.04520735	0.00277917	0.23912404	0.05779572	0.13489329	0.08598882	0.14585696	0.05567195	0.55176956	0.16446389	0.01774632	0.98608283	0.23112899	1
EEI	0.3778279	0.8410543	0.8791341	0.09345041	0.77107832	0.27366311	0.16527253	0.52551583	0.51190583	0.96747111	0.62572964	0.63308073	0.54112761	0.73285726	0.62617387	0.41767642	0.70737234	0.77287676	0.00873298	0.59456178	0.0748915	0.02731501	0.27616689	0.26204758	0.93600036	0.39153758	0.40079121	0.2928191	0.53707977	0.39209372	0.17445359	0.59493855	0.67946232	0.0008161	0.4584537	0.02049504	0.00451442	0.14513007	0.13414368	0.90555331	0.24499667	0.25373319	0.1584525	0.39360281	0.24551884	0.07286515	0.95989521	0.10843604	1
EMT	0.19087628	0.94969173	0.88288724	0.04676517	0.82610746	0.35870761	0.13549054	0.58419765	0.37749827	0.44626194	0.68782161	0.67492101	0.50050067	0.78944098	0.53909422	0.24683926	0.90191439	0.77948988	0.00218698	0.68245353	0.12867115	0.01835769	0.34128689	0.14250494	0.19914972	0.47309857	0.45551837	0.25050092	0.62321706	0.29062258	0.06092962	0.85654064	0.68820167	0.00010227	0.56377995	0.04615532	0.00248729	0.199379	0.05379537	0.08887294	0.32540742	0.30743892	0.12537588	0.49199309	0.15667295	0.01503982	0.97168238	0.2103552	1
EON	0.3210097	0.9237081	0.88096454	0.0641814	0.76463673	0.30988355	0.14579166	0.58398682	0.46311667	0.99975784	0.67594342	0.71515725	0.54251724	0.78690246	0.59056925	0.38959922	0.85323665	0.77609851	0.00411925	0.58466932	0.09602781	0.02125521	0.3410406	0.21447705	0.99951574	0.45689951	0.51144989	0.29432496	0.61921548	0.34877204	0.15178755	0.78814161	0.68371527	0.00026438	0.44705964	0.02975744	0.00309883	0.19916321	0.0993279	0.9992737	0.30883822	0.3657671	0.15967636	0.48726219	0.20597404	0.05913631	0.96822821	0.15690029	1
EPI	0.36889607	0.91915816	0.88052937	0.08496006	0.80470996	0.30254142	0.13763563	0.57110075	0.46013267	0.67114124	0.65072651	0.63642459	0.45437312	0.76724115	0.59625057	0.34180294	0.84485172	0.77533197	0.00721821	0.64755812	0.09153131	0.01894357	0.32615607	0.21172208	0.45043056	0.42344499	0.40503626	0.20645494	0.58865898	0.35551475	0.11682925	0.77655235	0.68270257	0.00061326	0.52109647	0.02769201	0.00260731	0.18626798	0.09742024	0.30230252	0.27554688	0.25777504	0.09380757	0.45164339	0.21197587	0.03993258	0.96251672	0.12544799	1
ERI	0.29056146	0.95576362	0.88026054	0.04130166	0.76806878	0.30232355	0.11941083	0.65096698	0.47091358	0.85752487	0.68497291	0.61971525	0.39103648	0.83195006	0.6028792	0.34362664	0.9134841	0.77485862	0.00170583	0.58992964	0.09139953	0.01425895	0.42375801	0.2217596	0.7353489	0.46918788	0.38404699	0.15290953	0.69214089	0.36346333	0.11807927	0.87307487	0.68207747	0.00007045	0.45310654	0.02763223	0.00170267	0.27585247	0.10442961	0.63057998	0.32138099	0.23799977	0.0597932	0.57582666	0.21912448	0.04057518	0.97421402	0.17111722	1
ESV	0.33277752	0.90728404	0.88196803	0.08830909	0.79037863	0.27330363	0.12220583	0.65153758	0.50340819	0.61873289	0.63655712	0.69101815	0.40232632	0.82289181	0.63262099	0.30836042	0.82316433	0.77786761	0.00779849	0.62469837	0.07469487	0.01493427	0.42450122	0.25341981	0.38283039	0.40520496	0.47750609	0.16186646	0.67715093	0.40020932	0.09508615	0.74684385	0.68605437	0.00068868	0.49374824	0.02041438	0.00182505	0.2765785	0.12757361	0.23686975	0.2579361	0.32996538	0.06512314	0.55722195	0.25318082	0.0293208	0.95508661	0.13792519	1
ETL	0.37842235	0.9206116	0.88082314	0.06316971	0.78190107	0.28450201	0.12187245	0.60994322	0.48984083	0.78640357	0.67166763	0.66537624	0.44955341	0.79534363	0.61673069	0.35996844	0.84752571	0.7758494	0.00399041	0.61136928	0.08094139	0.01485289	0.37203073	0.23994404	0.61843057	0.45113741	0.44272554	0.20209827	0.63257149	0.38035674	0.12957728	0.780242	0.6833861	0.00025207	0.47803029	0.02302799	0.00181016	0.22691762	0.11753439	0.48633601	0.30301439	0.29457906	0.09085396	0.50311171	0.23457768	0.04664373	0.96611088	0.12060476	1
ETR	0.26247244	0.94475967	0.88085456	0.04166042	0.82874349	0.39512413	0.16761966	0.54501154	0.32413279	0.37940186	0.61857347	0.60344401	0.48972008	0.752975	0.49494897	0.2268715	0.89257083	0.77590475	0.00173559	0.68681577	0.15612308	0.02809635	0.29703758	0.10506207	0.14394577	0.38263314	0.36414468	0.23982576	0.56697135	0.24497448	0.05147068	0.84326492	0.68345924	0.00007231	0.5691941	0.061688	0.0047095	0.16188891	0.03405406	0.05461329	0.23668671	0.21974092	0.11744749	0.42691525	0.12124987	0.01167723	0.9779602	0.22037817	1
ETV	0.32558674	0.93565075	0.88005206	0.07519523	0.81286911	0.35006917	0.15009867	0.58630888	0.3858958	0.45347731	0.56843297	0.51779169	0.50565015	0.78919309	0.54677209	0.27570968	0.87544233	0.77449163	0.00565432	0.6607562	0.12254843	0.02252961	0.3437581	0.14891557	0.20564167	0.32311604	0.26810824	0.25568207	0.62282573	0.29895972	0.07601583	0.81910827	0.68159295	0.00042518	0.5371083	0.04290043	0.00338166	0.20154843	0.05746589	0.09325383	0.18366981	0.13882422	0.12928568	0.49152976	0.16346283	0.0209583	0.97304668	0.16030368	1
EUO	0.34917492	0.87365104	0.87920417	0.07646943	0.77961099	0.27723614	0.14796032	0.56426732	0.50843211	0.85850942	0.56526096	0.62042209	0.55943812	0.76522927	0.62374719	0.37629738	0.76326614	0.77299998	0.00584757	0.6077933	0.07685987	0.02189226	0.3183976	0.25850321	0.73703843	0.31951995	0.38492357	0.31297102	0.58557584	0.38906055	0.14159972	0.66682826	0.67962481	0.00044716	0.47384234	0.02130833	0.00323919	0.17966136	0.13143133	0.63275444	0.18061216	0.23881508	0.17508792	0.44809977	0.24267543	0.0532836	0.96032495	0.11817581	1
EWO	0.42658544	0.91253149	0.88024633	0.06724282	0.79095421	0.27622305	0.11527219	0.61347801	0.4951977	0.66062266	0.63635519	0.64445259	0.46664966	0.79700867	0.61945574	0.33918603	0.83271371	0.77483359	0.0045216	0.62560856	0.07629917	0.01328768	0.37635527	0.24522076	0.4364223	0.40494793	0.41531914	0.2177619	0.63522282	0.38372541	0.11504716	0.75987748	0.68204442	0.00030404	0.49482772	0.02107559	0.0015317	0.23088568	0.12143276	0.28831046	0.25769072	0.2676535	0.10161852	0.5062781	0.23770091	0.03902239	0.97061327	0.08153146	1
EWS	0.31954786	0.88515519	0.88260869	0.06925118	0.78117547	0.32269415	0.15738253	0.51557228	0.44999003	0.94221296	0.42836983	0.54670379	0.52499077	0.73026448	0.57950994	0.36768914	0.78349971	0.77899809	0.00479573	0.61023511	0.10413151	0.02476926	0.26581478	0.20249102	0.88776527	0.18350071	0.29888504	0.2756153	0.53328621	0.33583177	0.1351953	0.69351883	0.68755048	0.00033211	0.4767007	0.03360263	0.00389825	0.13704673	0.09111894	0.83646394	0.07860617	0.16340159	0.14469549	0.38943998	0.19461785	0.04970984	0.95790711	0.17324148	1
EZT	0.32062136	0.93556447	0.87956328	0.04232678	0.80504061	0.34401246	0.13672977	0.54828901	0.39951342	0.56204759	0.61762317	0.60116379	0.65747932	0.7525324	0.55156081	0.31832357	0.87528088	0.77363156	0.00179156	0.64809039	0.11834457	0.01869503	0.30062084	0.15961097	0.3158975	0.38145838	0.36139791	0.43227905	0.56630502	0.30421933	0.1013299	0.8188817	0.68045791	0.00007583	0.52173908	0.04071201	0.00255617	0.1648271	0.06376673	0.17754943	0.23559754	0.21725934	0.28421454	0.42616288	0.16779546	0.03225569	0.97296503	0.17352501	1
FAR	0.3366297	0.96487321	0.88194858	0.05457582	0.79271156	0.26177845	0.11527893	0.69013928	0.52273	0.65853157	0.68541981	0.68856509	0.16500979	0.85603516	0.64683052	0.31568236	0.93098032	0.7778333	0.00297852	0.62839162	0.06852796	0.01328923	0.47629223	0.27324666	0.43366382	0.46980031	0.47412188	0.02722823	0.7327962	0.41838972	0.09965535	0.89827798	0.68600898	0.00016256	0.49813331	0.01793914	0.00153197	0.32870798	0.14283423	0.28558132	0.32201044	0.32646378	0.00449292	0.62729931	0.27062724	0.03145944	0.9751068	0.1370899	1
FAU	0.19097682	0.95656269	0.88307053	0.04623097	0.82846489	0.36073378	0.13389099	0.58510319	0.374224	0.43878979	0.68856185	0.67504125	0.49721877	0.78939204	0.53684407	0.24360777	0.91501218	0.77981357	0.0021373	0.68635407	0.13012886	0.0179268	0.34234575	0.14004361	0.19253648	0.47411742	0.45568068	0.2472265	0.6231398	0.28820155	0.05934475	0.87526652	0.68863038	0.00009881	0.56862024	0.04694187	0.00240024	0.20030759	0.05240768	0.08448304	0.32645917	0.30760326	0.12292566	0.4919016	0.15471929	0.01445684	0.97080137	0.20789154	1
FER	0.36590651	0.9191962	0.87986503	0.0628746	0.7837319	0.27346703	0.12568107	0.60745091	0.51644242	0.86925559	0.6520623	0.62451216	0.39477764	0.79422758	0.63011226	0.38777695	0.84492166	0.77416246	0.00395322	0.61423569	0.07478422	0.01579573	0.36899661	0.26671277	0.75560528	0.42518525	0.39001543	0.15584938	0.63079744	0.39704146	0.15037096	0.77664878	0.68115848	0.00024856	0.48139611	0.02045102	0.00198522	0.22414733	0.13774179	0.65681411	0.27724727	0.24356938	0.06152585	0.50099672	0.25018069	0.05831039	0.96896973	0.11707844	1
FRA	0.33509332	0.95983061	0.88282689	0.05436071	0.7943587	0.2546324	0.10843958	0.69871423	0.53355955	0.62617419	0.68313931	0.72327723	0.16753949	0.86086963	0.6552344	0.30638665	0.92127481	0.77938332	0.00295509	0.63100575	0.06483766	0.01175914	0.48820158	0.28468579	0.39209411	0.46667932	0.52312995	0.02806948	0.74109652	0.42933212	0.09387278	0.88426776	0.68806055	0.00016064	0.50124491	0.01650977	0.00127516	0.34111339	0.15189682	0.24551921	0.31880699	0.37836798	0.00470275	0.63798749	0.28131317	0.02876137	0.96965504	0.13751818	1
GIS	0.31149622	0.95660879	0.87987575	0.03942303	0.83307565	0.30746522	0.10183595	0.67998812	0.44802021	0.44257854	0.68909844	0.62540233	0.33703367	0.83686432	0.59801092	0.26074423	0.91510038	0.77418134	0.00155418	0.69401504	0.09453486	0.01037056	0.46238385	0.20072211	0.19587576	0.47485666	0.39112808	0.1135917	0.70034189	0.35761705	0.06798755	0.87539307	0.68118338	0.00006127	0.57816703	0.02906618	0.0010561	0.31441552	0.08992756	0.08669041	0.32722298	0.24461241	0.03828423	0.58609114	0.2138589	0.01772736	0.96351494	0.15654396	1
GIU	0.33804227	0.96411121	0.88119845	0.05529769	0.79081337	0.26762819	0.11497586	0.69146258	0.51321226	0.65204148	0.68595658	0.6593999	0.16830613	0.85287637	0.6395256	0.31157332	0.92951042	0.77651071	0.00305783	0.62538579	0.07162485	0.01321945	0.47812049	0.26338683	0.42515809	0.47053643	0.43480822	0.02832695	0.7273981	0.408993	0.09707794	0.89615141	0.68426004	0.00016909	0.49456345	0.01916883	0.00151992	0.33060243	0.13517335	0.27722071	0.32276756	0.2867125	0.0047676	0.62038066	0.26156149	0.0302469	0.97987868	0.13680849	1
GME	0.26125522	0.95648578	0.88061142	0.03832135	0.82852306	0.30894672	0.10895817	0.65001017	0.44843919	0.46632616	0.68913185	0.60576698	0.36427139	0.81950747	0.59795124	0.26781034	0.91486504	0.77547647	0.00146853	0.68645045	0.09544808	0.01187188	0.42251323	0.20109771	0.21746009	0.4749027	0.36695363	0.13269364	0.67159249	0.35754569	0.07172238	0.8750554	0.68289343	0.00005628	0.56874003	0.02948837	0.00129354	0.2746379	0.09018009	0.10140733	0.32727058	0.22228839	0.0483365	0.55037506	0.21379489	0.01920799	0.97006479	0.17241636	1
GON	0.38511305	0.9245325	0.88169172	0.05261967	0.80964831	0.27884835	0.10731484	0.66924001	0.49573167	0.77159072	0.68881771	0.62661616	0.38056113	0.82785076	0.61854324	0.3651008	0.85476034	0.77738029	0.00276883	0.65553039	0.0777564	0.01151647	0.44788219	0.24574989	0.59535224	0.47446984	0.39264781	0.14482678	0.68533688	0.38259574	0.1332986	0.79025371	0.68540977	0.00014569	0.53074908	0.02168225	0.00123589	0.29974068	0.12182601	0.45936826	0.32682323	0.24603946	0.05511544	0.56735665	0.23665201	0.04866742	0.9673548	0.09413421	1
GOO	0.37205193	0.83898865	0.87920492	0.09733745	0.78689759	0.35647447	0.15775968	0.57296242	0.37776161	0.52810163	0.58637736	0.65200382	0.48583716	0.77689307	0.53959895	0.29518721	0.70390196	0.7730013	0.00947458	0.61920782	0.12707405	0.02488812	0.32828593	0.14270383	0.27889133	0.34383841	0.42510899	0.23603775	0.60356284	0.29116703	0.08713549	0.59056576	0.67962654	0.00092223	0.48725314	0.04529865	0.00392634	0.1880955	0.05390803	0.14728296	0.20161906	0.27717268	0.11467591	0.46890378	0.15711342	0.02572128	0.91594751	0.19870881	1
HEU	0.33464865	0.91879041	0.87953036	0.07203702	0.79605483	0.29293347	0.1384775	0.60459355	0.47399434	0.54375011	0.60752814	0.55303623	0.49368765	0.79389457	0.61150686	0.30701265	0.84417581	0.77357366	0.00518933	0.63370329	0.08581002	0.01917602	0.36553336	0.22467063	0.29566418	0.36909044	0.30584907	0.2437275	0.63026858	0.37394064	0.09425677	0.77562064	0.68038152	0.00037382	0.50446256	0.02513663	0.00265545	0.22099911	0.10649261	0.16076743	0.22423283	0.16914561	0.12032526	0.5003668	0.22866726	0.02893802	0.96795948	0.13069189	1
IFO	0.31833014	0.94219515	0.88035855	0.04749596	0.80328938	0.35140906	0.15623421	0.50601654	0.407972	0.76366014	0.53458532	0.63728197	0.65131197	0.72339153	0.5398078	0.36346148	0.88773171	0.77503117	0.00225587	0.64527383	0.12348833	0.02440913	0.25605274	0.16644115	0.58317681	0.28578146	0.40612831	0.42420729	0.52329531	0.29139247	0.13210425	0.83641651	0.68230531	0.00010714	0.51834161	0.04339492	0.00381354	0.12956692	0.06790333	0.44534888	0.15277457	0.25881825	0.27629129	0.3785474	0.15729593	0.0480148	0.97550515	0.15974817	1
IFR	0.31258524	0.96151878	0.88032488	0.05202308	0.80644895	0.3278685	0.13778716	0.5932711	0.41586245	0.54494819	0.61232311	0.61261137	0.50332649	0.7901453	0.56843571	0.28019317	0.92451836	0.77497189	0.0027064	0.6503599	0.10749775	0.0189853	0.35197059	0.17294158	0.29696853	0.3749396	0.37529269	0.25333755	0.6243296	0.32311916	0.07850822	0.88894176	0.68222704	0.0001408	0.52448206	0.03524513	0.00261593	0.20881398	0.07191991	0.16183246	0.22958418	0.22990856	0.1275115	0.4933111	0.18367247	0.02199747	0.98540461	0.15639879	1
IFW	0.28884828	0.9285329	0.8792326	0.06200896	0.7830308	0.29160448	0.13276625	0.62311474	0.48456974	0.83114469	0.66254883	0.57077135	0.45750938	0.80126543	0.61189721	0.36862671	0.86217334	0.77304997	0.00384511	0.61313723	0.08503317	0.01762688	0.38827198	0.23480783	0.69080149	0.43897095	0.32577994	0.20931483	0.64202629	0.3744182	0.13588565	0.80055631	0.67969074	0.00023843	0.48010533	0.02479606	0.00234025	0.241938	0.11378077	0.57415599	0.29083968	0.18594586	0.0957635	0.51443347	0.22910545	0.05009108	0.96772948	0.14265666	1
IFY	0.3226173	0.9382912	0.88123661	0.08049205	0.77637182	0.35407793	0.15241213	0.55793612	0.3999887	0.91538727	0.56425911	0.47584868	0.3524205	0.76616659	0.54176457	0.36842948	0.88039037	0.77657796	0.00647897	0.60275321	0.12537118	0.02322946	0.31129272	0.15999096	0.83793386	0.31838834	0.22643197	0.12420021	0.58701124	0.29350885	0.13574028	0.82606254	0.68434892	0.00052151	0.46796061	0.04439117	0.00354045	0.17368145	0.06399458	0.76703399	0.17965352	0.10774735	0.0437707	0.4497484	0.15901269	0.05001072	0.96310368	0.20126409	1
IHW	0.37249196	0.88631012	0.87842961	0.07105404	0.78764768	0.2874759	0.16647472	0.53335097	0.49015932	0.81267487	0.66558467	0.63848327	0.52642348	0.74646166	0.61093997	0.39193743	0.78554563	0.77163857	0.00504868	0.62038887	0.08264239	0.02771383	0.28446325	0.24025616	0.66044044	0.44300296	0.40766088	0.27712168	0.557205	0.37324764	0.15361495	0.69623705	0.67783017	0.00035873	0.48864786	0.0237577	0.00461365	0.15171875	0.1177638	0.53672334	0.29485598	0.26028465	0.14588336	0.41593217	0.2280319	0.06020745	0.96439747	0.11418458	1
IMF	0.34532404	0.92084667	0.87984932	0.05738941	0.79167674	0.28733428	0.12938867	0.59536664	0.48798025	0.86719803	0.6808207	0.63234048	0.48101357	0.78228822	0.61319509	0.3907769	0.84795859	0.77413482	0.00329354	0.62675207	0.08256099	0.01674143	0.35446143	0.23812472	0.75203243	0.46351682	0.39985448	0.23137405	0.61197486	0.37600822	0.15270659	0.78083984	0.68112199	0.00018901	0.49618504	0.0237226	0.00216615	0.21103451	0.11620016	0.65216104	0.31557185	0.25284417	0.11129406	0.47874073	0.2305664	0.05967421	0.97361085	0.11773044	1
IRN	0.27073762	0.89917165	0.88002687	0.057272	0.76399379	0.28795521	0.12709878	0.61412473	0.48862646	0.80289823	0.67785646	0.56174859	0.5441051	0.80289217	0.61966956	0.34521308	0.80850966	0.7744473	0.00328008	0.58368651	0.0829182	0.0161541	0.37714918	0.23875582	0.64464558	0.45948938	0.31556147	0.29605036	0.64463584	0.38399037	0.11917207	0.72698897	0.68153443	0.00018786	0.44593287	0.02387673	0.00205317	0.23161664	0.11666241	0.51758479	0.31146785	0.17726621	0.16108251	0.51757307	0.23794714	0.04113976	0.98256386	0.18244907	1
IRR	0.13272795	0.94747705	0.88093985	0.09313891	0.77911501	0.37668166	0.1890301	0.48722207	0.39587585	0.97787754	0.1876271	0.35527592	0.67420308	0.71857302	0.51971556	0.38854587	0.89771276	0.77605501	0.00867486	0.60702021	0.14188908	0.03573238	0.23738535	0.15671769	0.95624448	0.03520393	0.12622098	0.45454979	0.51634719	0.27010426	0.1509679	0.85056224	0.68365778	0.00080797	0.47293856	0.05344701	0.00675449	0.11565938	0.06204075	0.93508999	0.00660521	0.04484328	0.30645887	0.37103316	0.14037739	0.05865795	0.9768092	0.25935792	1
ISV	0.25459654	0.90336747	0.87893933	0.06617184	0.7440628	0.30385952	0.15926495	0.64027777	0.46757485	0.94708937	0.50827799	0.52117661	0.46793568	0.81425913	0.60337647	0.33376496	0.81607279	0.77253435	0.00437871	0.55362945	0.09233061	0.02536532	0.40995562	0.21862624	0.89697828	0.25834652	0.27162506	0.2189638	0.66301793	0.36406317	0.11139905	0.73721362	0.67901083	0.00028975	0.41193508	0.02805553	0.00403981	0.26248547	0.10222413	0.8495186	0.13131185	0.14156462	0.10246097	0.53986841	0.21966715	0.0371811	0.97163111	0.17149177	1
ITE	0.28745508	0.93292222	0.87966253	0.0604698	0.80820936	0.29149555	0.11991595	0.60576627	0.48064688	0.63820614	0.66159886	0.57745534	0.47671284	0.78600664	0.61302353	0.33035196	0.87034387	0.77380617	0.0036566	0.65320238	0.08496966	0.01437983	0.36695277	0.23102142	0.40730708	0.43771305	0.33345467	0.22725513	0.61780643	0.37579785	0.10913242	0.81196313	0.68068829	0.00022111	0.52792428	0.02476828	0.00172437	0.22228761	0.11103972	0.25994588	0.28959046	0.19255518	0.10833544	0.48559996	0.23037293	0.03605211	0.97118884	0.14746132	1
ITG	0.29833821	0.90497487	0.87979321	0.06513196	0.78031516	0.30010131	0.14088861	0.55917051	0.46229658	0.63891323	0.49969551	0.56915203	0.48494238	0.75637104	0.60305573	0.31504778	0.81897951	0.77403608	0.00424217	0.60889175	0.0900608	0.0198496	0.31267166	0.21371812	0.40821012	0.2496956	0.32393404	0.23516911	0.57209715	0.36367622	0.0992551	0.74115588	0.68099169	0.0002763	0.47512746	0.02702736	0.00279658	0.17483677	0.09880116	0.26081084	0.12477177	0.18436772	0.11404347	0.43271772	0.21931703	0.0312701	0.97039593	0.1462684	1
ITH	0.33468748	0.93608956	0.87953086	0.0665248	0.77215601	0.28276996	0.14231979	0.5932376	0.49174837	0.82121807	0.68074696	0.57072914	0.48732706	0.7810828	0.61911759	0.36424041	0.87626366	0.77357453	0.00442555	0.5962249	0.07995885	0.02025492	0.35193085	0.24181646	0.67439912	0.46341643	0.32573175	0.23748766	0.61009034	0.38330659	0.13267107	0.82026126	0.68038267	0.00029441	0.46037864	0.02260996	0.00288268	0.20877862	0.11891285	0.55382874	0.31546933	0.18590461	0.11573416	0.47653107	0.23731185	0.04832417	0.98014286	0.12906232	1
ITR	0.32964391	0.90679965	0.87944133	0.06798761	0.77744645	0.26771533	0.14219183	0.67555034	0.52182635	0.83295619	0.6869436	0.57187818	0.43663364	0.83507054	0.63789455	0.35535632	0.82228561	0.77341706	0.00462232	0.60442297	0.0716715	0.02021852	0.45636826	0.27230274	0.69381601	0.4718915	0.32704466	0.19064893	0.69734281	0.40690946	0.12627811	0.74564831	0.68017493	0.00031426	0.46990649	0.01918756	0.00287491	0.30829973	0.14209475	0.57791834	0.32416285	0.1870297	0.08324374	0.58233044	0.25956533	0.04487373	0.97736995	0.13086632	1
ITT	0.17276599	0.83689559	0.88083461	0.10000569	0.76347944	0.34052659	0.19988685	0.51584158	0.42497088	0.81900884	0.18249301	0.42512276	0.54624237	0.74774049	0.55878367	0.34694102	0.70039422	0.77586961	0.01000114	0.58290086	0.11595836	0.03995475	0.26609253	0.18060025	0.67077549	0.0333037	0.18072936	0.29838072	0.55911584	0.31223919	0.12036807	0.58615684	0.6834128	0.00100017	0.44503282	0.0394869	0.00798643	0.13726159	0.07674985	0.54937106	0.00607769	0.07683216	0.16298819	0.41807356	0.17447416	0.04176062	0.96926606	0.20645306	1
ITW	0.35334361	0.90621146	0.88102214	0.06706012	0.79488224	0.29466552	0.11841742	0.64672493	0.4693663	0.62791523	0.68578105	0.57750688	0.43717672	0.82291309	0.60805331	0.3093523	0.82121921	0.77620001	0.00449706	0.63183777	0.08682777	0.01402269	0.41825313	0.22030472	0.39427754	0.47029564	0.3335142	0.19112349	0.67718595	0.36972882	0.09569885	0.74419826	0.6838494	0.00030157	0.50223662	0.02558515	0.00166053	0.27049472	0.10340361	0.24757287	0.32251984	0.19260675	0.08355474	0.55726518	0.22481483	0.02960466	0.97647224	0.15420277	1
IWR	0.27065797	0.94430207	0.88016229	0.04843879	0.77633202	0.3121058	0.13224092	0.60691065	0.4487612	0.76109274	0.50418814	0.59516985	0.51995708	0.80311879	0.58910479	0.33159539	0.8917064	0.77468565	0.00234632	0.60269141	0.09741003	0.01748766	0.36834054	0.20138662	0.57926216	0.25420568	0.35422715	0.27035536	0.64499978	0.34704445	0.1099555	0.84204019	0.68184909	0.00011365	0.46788864	0.03040223	0.00231258	0.2235498	0.0903745	0.44087222	0.12816749	0.21082532	0.14057318	0.51801144	0.20444555	0.03646074	0.98149867	0.16256714	1
IWS	0.23983063	0.90965527	0.88074533	0.12536477	0.75949937	0.30746522	0.14466356	0.56319514	0.47014253	0.99233183	0.529005	0.50369599	0.52612042	0.76826464	0.59812529	0.35340685	0.82747271	0.77571234	0.01571633	0.57683929	0.09453486	0.02092754	0.31718877	0.221034	0.98472247	0.2798463	0.25370965	0.2768027	0.59023056	0.35775386	0.1248964	0.75271491	0.68320502	0.00197027	0.43810908	0.02906618	0.00302745	0.17863917	0.10391748	0.97717145	0.14804009	0.12779254	0.14563155	0.45345327	0.21398163	0.04413924	0.96904922	0.18263013	1
IWV	0.26632468	0.88341119	0.87907799	0.0687909	0.76816369	0.30861992	0.15844328	0.55545207	0.46268934	0.94897873	0.55861549	0.56020951	0.61755804	0.75443683	0.59163838	0.40034845	0.78041534	0.77277811	0.00473219	0.59007545	0.09524625	0.02510427	0.30852701	0.21408143	0.90056063	0.31205126	0.3138347	0.38137794	0.56917493	0.35003598	0.16027888	0.68942765	0.67933223	0.00032553	0.45327453	0.02939489	0.0039776	0.17137197	0.09905319	0.85461288	0.17431667	0.17581318	0.23552301	0.42940653	0.20709472	0.0641674	0.97061428	0.15258069	1
IWW	0.30022738	0.88939417	0.880078	0.06594516	0.78207864	0.29980719	0.14868433	0.57889404	0.46324793	0.7002405	0.49960796	0.57144034	0.48183865	0.77315444	0.60294136	0.3335177	0.79102199	0.77453728	0.00434876	0.611647	0.08988435	0.02210703	0.3351183	0.21459865	0.49033676	0.24960811	0.32654406	0.23216848	0.59776779	0.36353828	0.11123406	0.70353034	0.68165322	0.00028678	0.47835605	0.02694797	0.00328697	0.19399799	0.09941238	0.34335366	0.1247062	0.18660045	0.11186775	0.46216682	0.21919227	0.03709853	0.96877353	0.14405878	1
JBW	0.41290908	0.94112776	0.88201342	0.05060121	0.8025944	0.28063487	0.10903225	0.69444317	0.47985982	0.48255887	0.68921562	0.66537686	0.36485061	0.85593728	0.61756362	0.25811588	0.88572146	0.77794767	0.00256048	0.64415777	0.07875593	0.01188803	0.48225131	0.23026544	0.23286306	0.47501817	0.44272637	0.13311597	0.73262863	0.38138482	0.06662381	0.83357705	0.68616029	0.00012956	0.51699741	0.02210166	0.00129618	0.33489613	0.11049513	0.11237013	0.32738994	0.29457988	0.04856744	0.62708415	0.23552939	0.01719666	0.97100314	0.0998267	1
JNT	0.40469572	0.86887428	0.88240245	0.07862305	0.76931485	0.35010185	0.17293691	0.52466974	0.3927758	0.64610114	0.54337666	0.58290773	0.52166415	0.7403824	0.54156317	0.3050589	0.75494252	0.77863408	0.00618158	0.59184533	0.12257131	0.02990718	0.27527833	0.15427283	0.41744669	0.29525819	0.33978142	0.27213348	0.54816609	0.29329067	0.09306093	0.65595014	0.68706862	0.00048601	0.4553154	0.04291244	0.00517205	0.14443021	0.06059464	0.26971278	0.16043641	0.19806122	0.14196228	0.40585252	0.15883543	0.02838907	0.92760798	0.19607259	1
JOZ	0.30391124	0.95283638	0.88065007	0.04947358	0.77593095	0.47232541	0.21354872	0.48846401	0.24750492	0.7643258	0.18579	0.51060996	0.48054756	0.7347053	0.40217308	0.33203274	0.90789717	0.77554454	0.00244764	0.60206885	0.22309129	0.04560305	0.23859709	0.06125868	0.58419392	0.03451792	0.26072254	0.23092596	0.53979188	0.16174318	0.11024574	0.86507746	0.68298336	0.00012109	0.46716386	0.10537168	0.00973847	0.11654609	0.01516183	0.44651449	0.00641309	0.13312752	0.11097091	0.39658795	0.06504875	0.03660519	0.98874396	0.34626632	1
JRY	0.38447791	0.93194398	0.87997849	0.04902312	0.76391725	0.30443687	0.18901326	0.55468599	0.47954101	0.91873929	0.55543782	0.60741349	0.37471114	0.76372169	0.59297356	0.35912234	0.86851957	0.77436215	0.00240327	0.58356957	0.09268181	0.03572601	0.30767654	0.22995958	0.84408188	0.30851117	0.36895115	0.14040844	0.58327082	0.35161764	0.12896885	0.80941158	0.68142204	0.00011782	0.44579886	0.02821576	0.00675269	0.17066387	0.11027505	0.77549119	0.17135877	0.2241059	0.0526126	0.44545658	0.20849996	0.0463156	0.98363398	0.13466817	1
JSN	0.33824474	0.92992889	0.8809795	0.071599	0.78324205	0.33228031	0.15200803	0.56844939	0.41519445	0.63284493	0.59135236	0.52444324	0.49849172	0.7762345	0.56452467	0.29721958	0.86476774	0.77612488	0.00512642	0.6134681	0.1104102	0.02310644	0.32313471	0.17238643	0.40049271	0.34969762	0.27504071	0.24849399	0.60253999	0.3186881	0.08833948	0.80417251	0.6837501	0.00036705	0.48049401	0.03668714	0.00351236	0.18368573	0.07157389	0.25344978	0.20679451	0.14424324	0.1238722	0.46771233	0.1799073	0.02625622	0.97501439	0.17035093	1
JSR	0.1409366	0.92086572	0.87595378	0.05441948	0.8885181	0.57137877	0.19586945	0.47896467	0.12272076	0.1806391	0.18455121	0.61724005	0.5414449	0.71450032	0.29458596	0.10926169	0.84799368	0.76729502	0.00296148	0.78946441	0.3264737	0.03836484	0.22940716	0.01506038	0.03263048	0.03405915	0.38098528	0.29316258	0.51051071	0.08678089	0.01193812	0.78088831	0.67211497	0.00016116	0.70145341	0.18654014	0.0075145	0.10987792	0.00184822	0.00589434	0.00628566	0.23515938	0.15873139	0.36476007	0.02556443	0.00130438	0.96581696	0.51666199	1
JST	0.19592486	0.94728501	0.87915081	0.062591	0.89896426	0.58442902	0.1927781	0.47607605	0.10901537	0.1020127	0.18385546	0.88789397	0.54896812	0.7121948	0.2795808	0.06943908	0.89734889	0.77290614	0.00391763	0.80813674	0.34155728	0.0371634	0.22664841	0.01188435	0.01040659	0.03380283	0.78835571	0.30136599	0.50722143	0.07816542	0.00482179	0.85004515	0.67950106	0.00024521	0.72648605	0.19961599	0.00716429	0.10790188	0.00129558	0.0010616	0.00621483	0.69997628	0.16544032	0.36124047	0.02185355	0.00033482	0.97246871	0.56199506	1
JSW	0.36200436	0.88505435	0.88120319	0.05661351	0.78008248	0.32841316	0.15406556	0.55790652	0.43121792	0.6738905	0.53461709	0.69117856	0.58521223	0.76460368	0.57009162	0.31802915	0.78332119	0.77651906	0.00320509	0.60852867	0.10785521	0.0237362	0.31125968	0.1859489	0.45412841	0.28581543	0.4777278	0.34247335	0.58461879	0.32500446	0.10114254	0.69328183	0.68427107	0.00018145	0.47470256	0.03542107	0.00365693	0.17365381	0.0801845	0.30603282	0.15280181	0.33019521	0.20041959	0.44700168	0.18528232	0.03216628	0.96392329	0.1725185	1
KFI	0.25615262	0.95902725	0.8822623	0.04494796	0.83076721	0.30828223	0.10705218	0.69611494	0.44707957	0.41263875	0.68707419	0.60739954	0.35803711	0.84663114	0.59847089	0.24716084	0.91973327	0.77838677	0.00202032	0.69017415	0.09503793	0.01146017	0.48457601	0.19988014	0.17027074	0.47207095	0.3689342	0.12819057	0.71678429	0.35816741	0.06108848	0.88204928	0.6867413	0.00009081	0.57337405	0.0292985	0.00122684	0.3373206	0.08936233	0.0702603	0.32434776	0.22409046	0.04589698	0.6068519	0.21435277	0.01509868	0.96577417	0.18003621	1
LAU	0.34937216	0.92368506	0.88224235	0.03925913	0.81897394	0.33122365	0.12877579	0.61291788	0.40926853	0.49431717	0.5476593	0.71528957	0.51028491	0.80173888	0.56529047	0.28886145	0.85319409	0.77835156	0.00154128	0.67071831	0.10970911	0.0165832	0.37566833	0.16750073	0.24434946	0.29993071	0.51163917	0.26039069	0.64278523	0.31955331	0.08344094	0.78808264	0.68669471	0.00006051	0.54930081	0.03633825	0.00213552	0.23025384	0.06855278	0.12078613	0.16425984	0.36597017	0.13287344	0.51534591	0.18064044	0.02410287	0.96947922	0.14812241	1
LEV	0.28971221	0.94048043	0.88349922	0.05933599	0.80434563	0.29977451	0.11919531	0.65897893	0.46698985	0.62634118	0.67934442	0.68744644	0.37539613	0.83659515	0.60660128	0.31451468	0.88450343	0.78057086	0.00352076	0.64697189	0.08986476	0.01420752	0.43425322	0.21807952	0.39230327	0.46150884	0.47258261	0.14092226	0.69989144	0.36796511	0.09891948	0.83185816	0.68963375	0.00020891	0.52038901	0.02693916	0.00169347	0.28616372	0.10184092	0.24571569	0.31352345	0.32487523	0.05290167	0.58552578	0.2232081	0.03111163	0.96083634	0.16706231	1
LIO	0.33811684	0.96070827	0.88076827	0.05245762	0.79238703	0.26713799	0.11269944	0.69460053	0.5135357	0.63876239	0.68426595	0.65427293	0.17562388	0.85423287	0.63935156	0.30799882	0.92296039	0.77575275	0.0027518	0.62787721	0.0713627	0.01270116	0.4824699	0.26371892	0.4080174	0.46821988	0.42807307	0.03084375	0.7297138	0.40877042	0.09486327	0.88669568	0.68325841	0.00014435	0.49752176	0.01906369	0.00143141	0.33512385	0.13542908	0.26062617	0.32038692	0.28007662	0.0054169	0.62334552	0.261348	0.02921778	0.98118804	0.1373041	1
LOS	0.33431679	0.90216927	0.8810386	0.06498443	0.77319083	0.24918572	0.11371642	0.66554979	0.55027816	0.75656254	0.6482853	0.67810411	0.24942698	0.83598658	0.661413	0.335087	0.8139094	0.77622902	0.00422298	0.59782405	0.06209352	0.01293142	0.44295652	0.30280605	0.57238687	0.42027383	0.45982518	0.06221382	0.69887356	0.43746715	0.1122833	0.73428405	0.68388773	0.00027443	0.46223207	0.01547282	0.00147052	0.29480962	0.16662756	0.43304646	0.27245735	0.31180935	0.01551781	0.58424892	0.28934646	0.03762467	0.97202326	0.14048859	1
LOV	0.31114648	0.97488815	0.88054358	0.06460034	0.80485998	0.35957908	0.17698799	0.501748	0.40368985	0.75608938	0.18543087	0.78425628	0.41074627	0.73100178	0.53765213	0.35678412	0.9504069	0.775357	0.0041732	0.64779958	0.12929712	0.03132475	0.25175105	0.16296549	0.57167114	0.03438461	0.61505791	0.1687125	0.5343636	0.28906982	0.12729491	0.92654042	0.68273564	0.00026959	0.52138796	0.04649254	0.0055441	0.12631558	0.06578752	0.43223448	0.00637597	0.48236302	0.06929803	0.39062074	0.155419	0.0454168	0.97619907	0.25890873	1
LTA	0.22436057	0.95103775	0.88024059	0.01491137	0.79633649	0.28457826	0.10683329	0.6937383	0.49104303	0.56153071	0.68891268	0.53051227	0.35819587	0.85741081	0.62701426	0.27991019	0.90447281	0.7748235	0.00022235	0.63415181	0.08098479	0.01141335	0.48127284	0.24112326	0.31531674	0.47460068	0.28144327	0.12830428	0.7351533	0.39314688	0.07834971	0.86018778	0.68203109	0.00000332	0.50499823	0.02304651	0.00121933	0.3338774	0.1184019	0.17706003	0.32695843	0.14930911	0.04595806	0.63032839	0.2465087	0.02193088	0.98847131	0.20102726	1
LTF	0.31860261	0.9422992	0.88043835	0.03746228	0.76121692	0.3273674	0.14061921	0.57944628	0.43081527	0.83768734	0.67881845	0.70696369	0.53522459	0.77764207	0.57168538	0.34188584	0.88792778	0.77517168	0.00140342	0.5794512	0.10716941	0.01977376	0.33575799	0.1856018	0.70172008	0.46079449	0.49979766	0.28646536	0.60472719	0.32682417	0.11688593	0.83669364	0.68249088	0.00005258	0.44108806	0.03508377	0.00278057	0.19455372	0.07996009	0.58782203	0.3127958	0.3533388	0.15332331	0.4702613	0.1868406	0.03996164	0.97229909	0.17626501	1
LTJ	0.37332669	0.91377829	0.88363612	0.0701331	0.8218549	0.30835848	0.11022434	0.58141984	0.44838091	0.50502378	0.56488829	0.70070529	0.30226838	0.77240756	0.59399296	0.2854556	0.83499077	0.7808128	0.00491865	0.67544547	0.09508495	0.01214941	0.33804903	0.20104544	0.25504902	0.31909879	0.4909879	0.09136618	0.59661344	0.35282764	0.0814849	0.76299644	0.6899544	0.00034496	0.55511817	0.02932025	0.00133916	0.19654841	0.09014494	0.12880582	0.18025517	0.34403782	0.02761711	0.46082874	0.20957714	0.02326032	0.94884335	0.15378481	1
LTL	0.30885609	0.95737609	0.87979096	0.03423822	0.81380902	0.33648515	0.13001839	0.54679239	0.40348974	0.44007295	0.68907579	0.60033609	0.57202643	0.75190256	0.5600542	0.24455106	0.91656898	0.77403214	0.00117226	0.66228513	0.11322225	0.01690478	0.29898191	0.16280397	0.1936642	0.47482544	0.36040342	0.32721423	0.56535746	0.31366071	0.05980522	0.87750122	0.68098648	0.00004014	0.53897361	0.03809761	0.00219793	0.16348103	0.06568973	0.08522637	0.32719071	0.21636318	0.18717519	0.42509372	0.175667	0.01462543	0.97816577	0.18877571	1
LTN	0.31083091	0.94158586	0.88273662	0.05876868	0.79888068	0.26993758	0.11264893	0.66110116	0.51977744	0.67408533	0.67726602	0.6641897	0.42589143	0.83554825	0.63866532	0.32997322	0.88658394	0.77922393	0.00345376	0.63821034	0.0728663	0.01268978	0.43705474	0.27016859	0.45439103	0.45868926	0.44114795	0.18138351	0.69814087	0.4078934	0.10888232	0.8347949	0.6878495	0.00020297	0.50985391	0.01966935	0.00142949	0.2889374	0.14042754	0.30629833	0.31065465	0.29300593	0.07724968	0.58333038	0.26050737	0.03592825	0.96724303	0.15538248	1
MAR	0.32220092	0.94882028	0.88121641	0.05931062	0.76811776	0.20991514	0.09938779	0.73063068	0.64192189	0.94405678	0.68445023	0.67837826	0.17046678	0.87514429	0.70873084	0.35327822	0.90025993	0.77654236	0.00351775	0.5900049	0.04406437	0.00987793	0.53382118	0.41206371	0.89124319	0.46847212	0.46019707	0.02905892	0.76587754	0.5022994	0.1248055	0.85418488	0.68430187	0.00020864	0.45319324	0.00924978	0.00098175	0.39002613	0.26451271	0.84138418	0.32064585	0.31218769	0.00495358	0.67025336	0.35599508	0.04409107	0.96713024	0.14378187	1
MAZ	0.31295365	0.94484159	0.88079645	0.03032262	0.77239787	0.33924117	0.14190896	0.59065128	0.41206846	0.77504156	0.68012374	0.75026884	0.53541936	0.78650136	0.55719489	0.33184265	0.89272563	0.77580239	0.00091946	0.59659847	0.11508457	0.02013815	0.34886893	0.16980042	0.60068943	0.46256831	0.56290334	0.28667389	0.61858439	0.31046615	0.11011954	0.8434843	0.683324	0.00002788	0.46081139	0.03904142	0.00285778	0.20605988	0.0699694	0.46555927	0.31460369	0.42232883	0.15349075	0.48651747	0.17299015	0.03654236	0.97274238	0.17843268	1
MEI	0.23460816	0.93847751	0.88068074	0.05788933	0.79468936	0.34830445	0.18265209	0.51080948	0.40366334	1	0.18807405	0.46852086	0.42117652	0.74491045	0.55045687	0.37930734	0.88074004	0.77559857	0.00335117	0.63153117	0.12131599	0.03336179	0.26092633	0.16294409	1	0.03537185	0.2195118	0.17738966	0.55489159	0.30300276	0.14387406	0.82655473	0.68305473	0.000194	0.5018711	0.0422549	0.0060936	0.13328364	0.06577456	1	0.00665253	0.10284586	0.07471236	0.41334454	0.16678995	0.05457249	0.9751311	0.19667324	1
MEL	0.33518431	0.89957747	0.87995904	0.07333799	0.80607849	0.26145165	0.11465258	0.64462815	0.5277144	0.72153044	0.67237165	0.63893186	0.41530987	0.81284518	0.64358831	0.35282087	0.80923963	0.77432792	0.00537846	0.64976254	0.06835697	0.01314521	0.41554546	0.27848249	0.52060618	0.45208364	0.40823393	0.17248229	0.66071728	0.41420591	0.12448257	0.72797374	0.68137685	0.00039445	0.52375961	0.01787204	0.00150713	0.2678723	0.14695922	0.37563321	0.30396822	0.26083366	0.0716336	0.53706086	0.26657808	0.04392005	0.95821243	0.11236597	1
MEP	0.39767936	0.91775692	0.87911066	0.058215	0.79015513	0.25684376	0.11446737	0.65587012	0.53055725	0.86991807	0.79696589	0.67907382	0.34428797	0.82945728	0.64421238	0.3703475	0.84227776	0.77283555	0.00338899	0.62434513	0.06596872	0.01310278	0.43016562	0.28149099	0.75675745	0.63515462	0.46114125	0.11853421	0.68799938	0.4150096	0.13715727	0.77300624	0.67940797	0.00019729	0.49332951	0.01694365	0.00149984	0.28213278	0.14934709	0.65831698	0.50619657	0.31314895	0.0408099	0.5706661	0.26735432	0.05079585	0.98071741	0.09737754	1
MER	0.30556772	0.93951296	0.8823638	0.03886097	0.83781806	0.32817351	0.11919194	0.66099262	0.41730264	0.4465782	0.68910245	0.68067074	0.3580554	0.83044673	0.5745596	0.26065276	0.88268461	0.77856587	0.00151017	0.7019391	0.10769785	0.01420672	0.43691124	0.17414149	0.19943209	0.47486218	0.46331266	0.12820367	0.68964177	0.33011874	0.06793986	0.82929363	0.68697834	0.00005869	0.58809726	0.03534358	0.00169333	0.2887951	0.07266971	0.08906202	0.32722869	0.31536338	0.04590401	0.57271076	0.18967289	0.01770871	0.96372899	0.16968568	1
MFI	0.34939912	0.88814201	0.87983286	0.06234625	0.79959709	0.28694212	0.12633436	0.60126386	0.47908172	0.75281892	0.62710712	0.6347268	0.47693851	0.7837341	0.61226519	0.35359837	0.78879622	0.77410586	0.00388705	0.63935551	0.08233578	0.01596037	0.36151823	0.22951929	0.56673632	0.39326335	0.40287811	0.22747034	0.61423913	0.37486867	0.12503181	0.70056306	0.68108377	0.00024234	0.51122681	0.0236256	0.00201634	0.21736784	0.1099585	0.42664982	0.24661825	0.25571753	0.10848937	0.48140015	0.22951904	0.04421104	0.96484734	0.10117143	1
MFS	0.34476901	0.91643627	0.87964034	0.04998135	0.77869864	0.25624462	0.11881815	0.6542541	0.54407843	0.68447991	0.66736799	0.66909663	0.49273899	0.81117801	0.65212397	0.34218741	0.83985544	0.77376712	0.00249814	0.60637157	0.06566131	0.01411775	0.42804843	0.29602134	0.46851275	0.44538003	0.44769029	0.24279172	0.65800976	0.42526567	0.11709222	0.76967398	0.68063677	0.00012486	0.47218071	0.01682536	0.00167745	0.28005244	0.16105883	0.32068756	0.29723237	0.29954807	0.11963295	0.53376305	0.27732594	0.04006748	0.97011125	0.13324582	1
MON	0.37183766	0.95324847	0.88077052	0.05213788	0.8142254	0.31682262	0.12219573	0.63031848	0.43704401	0.49808185	0.54073698	0.67648035	0.36830416	0.81904466	0.58306543	0.27662725	0.90868265	0.77575671	0.00271836	0.662963	0.10037657	0.0149318	0.39730139	0.19100747	0.24808553	0.29239648	0.45762566	0.13564795	0.67083416	0.33996529	0.07652263	0.86620035	0.68326364	0.00014173	0.53980132	0.03180157	0.0018246	0.25042641	0.08347867	0.1235669	0.15810959	0.30957476	0.04995971	0.54944313	0.19822201	0.02116825	0.97240503	0.13999891	1
MOR	0.33630427	0.89702217	0.88142214	0.06215506	0.80399355	0.27715988	0.11498933	0.64160744	0.51444746	0.88679774	0.68032069	0.66631218	0.43243346	0.82080971	0.62782481	0.38885745	0.80464877	0.776905	0.00386325	0.64640562	0.0768176	0.01322254	0.41166011	0.26465619	0.78641023	0.46283624	0.44397192	0.1869987	0.67372858	0.39416399	0.15121011	0.72178778	0.68478127	0.00024012	0.51970595	0.02129076	0.00152045	0.26412419	0.1361517	0.69738681	0.31487707	0.2958239	0.08086449	0.55300296	0.24746594	0.05879918	0.96259444	0.12736631	1
MOZ	0.31694881	0.94733993	0.87967774	0.03549218	0.76935158	0.32568982	0.13651425	0.53623519	0.42345982	0.79851901	0.68663045	0.60732045	0.57208683	0.74640314	0.57371424	0.33416514	0.89745294	0.77383293	0.0012597	0.59190186	0.10607386	0.01863614	0.28754818	0.17931822	0.63763261	0.47146137	0.36883813	0.32728334	0.55711765	0.32914803	0.11166634	0.850193	0.68072361	0.00004471	0.45538063	0.03454718	0.0025441	0.15419346	0.07593406	0.50916176	0.32371973	0.22400293	0.18723449	0.41583436	0.18883691	0.037315	0.97627692	0.18446198	1
MRE	0.40093457	0.92135784	0.87993809	0.0358646	0.79896947	0.25110295	0.1200035	0.64370338	0.54226853	0.64541886	0.68921562	0.6536091	0.25420521	0.81722322	0.64985393	0.32399189	0.84890027	0.77429105	0.00128627	0.63835221	0.06305269	0.01440084	0.41435405	0.29405516	0.4165655	0.47501817	0.42720486	0.06462029	0.6678538	0.42231013	0.10497075	0.78214092	0.68132819	0.00004613	0.51002392	0.01583272	0.00172815	0.2667211	0.15945686	0.26885923	0.32738994	0.27922499	0.01642681	0.54578563	0.27443989	0.03400967	0.97956906	0.08831481	1
MSE	0.29512561	0.91025559	0.87879594	0.06689943	0.74719481	0.27296594	0.15160393	0.62936948	0.52086878	0.84133919	0.55020219	0.57346702	0.4279612	0.80705743	0.63552008	0.36584543	0.82856524	0.77228231	0.00447553	0.55830009	0.0745104	0.02298375	0.39610595	0.27130429	0.70785163	0.30272245	0.32886443	0.18315079	0.6513417	0.40388578	0.13384288	0.75420614	0.67867856	0.00029941	0.41715893	0.0203388	0.00348443	0.249297	0.14131393	0.59554331	0.16655856	0.1885929	0.07838143	0.52567016	0.25667752	0.04896581	0.9679929	0.14347013	1
MSO	0.36417147	0.918283	0.88155481	0.05473697	0.80093501	0.2823778	0.11632285	0.70788226	0.47973504	0.52607387	0.6738543	0.64245603	0.35303355	0.85384135	0.61865513	0.27461204	0.84324368	0.77713889	0.00299614	0.64149689	0.07973722	0.013531	0.5010973	0.23014571	0.27675372	0.45407961	0.41274975	0.12463269	0.72904505	0.38273417	0.07541177	0.77433634	0.68509053	0.000164	0.51379732	0.02251602	0.00157396	0.35471789	0.11040896	0.1455929	0.3059835	0.26517357	0.04399952	0.62248881	0.23678046	0.02070898	0.96454633	0.12519268	1
MTF	0.44750149	0.90942325	0.88065431	0.08083795	0.79389334	0.27847798	0.13930253	0.58847321	0.49733514	0.69420105	0.66653556	0.61898006	0.46669903	0.77485991	0.62027126	0.33963337	0.82705064	0.77555201	0.00653477	0.63026664	0.07754998	0.01940519	0.34630071	0.24734224	0.4819151	0.44426965	0.38313631	0.21780799	0.60040788	0.38473644	0.11535083	0.75213908	0.68299322	0.00052826	0.50036448	0.02159596	0.00270319	0.20378869	0.12301199	0.33454597	0.29612152	0.23715373	0.10165078	0.46523199	0.23864096	0.03917699	0.95062055	0.0899463	1
MTN	0.33978984	0.95854781	0.87717922	0.02473921	0.73245935	0.11296419	0.07946578	0.96333821	0.97430861	0.9996189	0.94848544	0.69841991	0.14174096	0.92401457	0.81890377	0.40409445	0.91881391	0.76944339	0.00061203	0.5364967	0.01276091	0.00631481	0.9280205	0.94927726	0.99923795	0.89962462	0.48779038	0.0200905	0.85380292	0.67060338	0.16329233	0.88072706	0.67493975	0.00001514	0.39296202	0.00144153	0.00050181	0.8939976	0.92488901	0.99885714	0.85328085	0.34068251	0.00284765	0.78892634	0.54915963	0.06598552	0.97948096	0.15747385	1
MTT	0.40503282	0.91529823	0.87967276	0.06210392	0.77676677	0.28124489	0.12162663	0.61891591	0.48668497	0.81869455	0.63414868	0.63608814	0.42360646	0.7982907	0.61501262	0.35769883	0.83777086	0.77382416	0.0038569	0.60336662	0.07909869	0.01479304	0.3830569	0.23686226	0.67026077	0.40214455	0.40460813	0.17944244	0.63726804	0.37824052	0.12794845	0.76681019	0.68071203	0.00023953	0.46867514	0.0222461	0.00179923	0.23708001	0.1152773	0.54873884	0.25501944	0.25736643	0.07601298	0.50872515	0.23262269	0.04576701	0.97129896	0.0862627	1
MTW	0.38985752	0.92579646	0.87973111	0.06900415	0.82285298	0.307182	0.11971053	0.58619934	0.44157137	0.58983255	0.6824529	0.61442513	0.37480552	0.77900815	0.58463681	0.32943583	0.85709909	0.77392683	0.00476157	0.67708703	0.09436078	0.01433061	0.34362966	0.19498528	0.34790243	0.46574196	0.37751824	0.14047918	0.60685369	0.34180019	0.10852796	0.7934993	0.68084751	0.00032857	0.55714308	0.02898593	0.00171553	0.20143548	0.08609992	0.20520418	0.31784695	0.23195669	0.05265237	0.47274397	0.19982897	0.035753	0.97027631	0.08532685	1
MVY	0.44145873	0.8962825	0.87699593	0.08772313	0.82594519	0.39267312	0.19107416	0.48833166	0.35190769	0.76031255	0.53874586	0.63735458	0.60537684	0.71424924	0.49112992	0.38007769	0.80332233	0.76912186	0.00769535	0.68218546	0.15419218	0.03650933	0.23846781	0.12383903	0.57807517	0.2902471	0.40622086	0.36648112	0.51015197	0.2412086	0.14445905	0.72000374	0.67451674	0.00067506	0.5634478	0.06054713	0.00697599	0.11645138	0.04357991	0.4395178	0.15636942	0.25890672	0.22185918	0.36437566	0.11846476	0.05490566	0.94407184	0.19621033	1
MWF	0.29521508	0.92101637	0.88039471	0.04341023	0.81115156	0.32255253	0.12597404	0.6557623	0.42651009	0.44155797	0.67670063	0.6828589	0.36542419	0.82485156	0.58280187	0.25961657	0.84827115	0.77509484	0.00188445	0.65796685	0.10404014	0.01586946	0.43002419	0.18191086	0.19497344	0.45792374	0.46629628	0.13353484	0.68038009	0.33965803	0.06740076	0.78127162	0.68238939	0.0000818	0.53371084	0.03355841	0.00199914	0.28199365	0.07758682	0.08609208	0.30987728	0.31841456	0.04879686	0.56121258	0.19795333	0.01749835	0.96260532	0.17281047	1
MWW	0.29427795	0.91649559	0.87858821	0.04136926	0.76073319	0.29132126	0.16034927	0.59740843	0.49849469	1	0.43369179	0.56472045	0.51610578	0.77966352	0.61469685	0.38884172	0.83996416	0.77191724	0.00171142	0.57871499	0.08486807	0.02571189	0.35689683	0.24849696	1	0.18808857	0.31890919	0.26636517	0.60787521	0.37785222	0.15119789	0.76982345	0.67819739	0.0000708	0.4402477	0.02472387	0.00412288	0.21321317	0.12387441	1	0.08157247	0.18009454	0.1374726	0.47393813	0.23226457	0.05879205	0.97264288	0.15005298	1
NAB	0.28147402	0.98330269	0.87923784	0.05306621	0.82274276	0.43332716	0.17816661	0.50509528	0.2985386	0.4864072	0.18693533	0.82362332	0.40986175	0.73593094	0.45285247	0.26506765	0.96688419	0.77305918	0.00281602	0.67690565	0.18777243	0.03174334	0.25512125	0.0891253	0.23659197	0.03494482	0.67835537	0.16798666	0.54159435	0.20507536	0.07026086	0.95073982	0.67970288	0.00014944	0.55691923	0.08136689	0.0056556	0.12886054	0.02660734	0.11508004	0.00653242	0.5587093	0.06885131	0.39857604	0.09286888	0.01862388	0.98416094	0.34093706	1
NAT	0.32796916	0.97055647	0.88110942	0.04273116	0.81067395	0.36304317	0.14971814	0.61901447	0.37276781	0.4433763	0.43880502	0.52380838	0.40727341	0.82369826	0.53862679	0.22995006	0.94197985	0.77635382	0.00182595	0.65719225	0.13180034	0.02241552	0.38317892	0.13895584	0.19658254	0.19254984	0.27437522	0.16587163	0.67847883	0.29011881	0.05287703	0.91424464	0.68405266	0.00007803	0.53276864	0.04784921	0.00335601	0.23719329	0.05179826	0.08716004	0.08449184	0.14372004	0.0675551	0.55886183	0.15626576	0.01215908	0.98561499	0.22340899	1
NES	0.34232187	0.91195103	0.87907001	0.07391295	0.78737826	0.3119424	0.15546643	0.59015237	0.44245753	0.71762158	0.57578266	0.58098644	0.53729255	0.78566405	0.58496998	0.35766167	0.83165467	0.77276408	0.00546312	0.61996453	0.09730806	0.02416981	0.34827983	0.19576867	0.51498073	0.33152567	0.33754525	0.28868328	0.617268	0.34218987	0.12792187	0.75842833	0.67931373	0.0004038	0.48814659	0.03035451	0.00375759	0.20553817	0.08661932	0.36956129	0.19088673	0.19610921	0.15510738	0.48496528	0.2001708	0.04575275	0.96947327	0.1251938	1
NON	0.39165653	0.90557745	0.879173	0.058541	0.77815061	0.26575453	0.14717569	0.54934224	0.51815961	0.81854395	0.67710883	0.65546605	0.56937005	0.76105975	0.63366278	0.38404666	0.82007053	0.77294517	0.00342705	0.60551838	0.07062547	0.02166069	0.3017769	0.26848938	0.6700142	0.45847636	0.42963575	0.32418226	0.57921195	0.40152851	0.14749184	0.74263738	0.67955252	0.00020062	0.47118449	0.01876904	0.00318793	0.1657788	0.13912035	0.54843607	0.31043839	0.28161165	0.18457967	0.4408149	0.25443367	0.05664375	0.97810894	0.10004495	1
NPO	0.32931596	0.97386485	0.87830691	0.02819547	0.79941646	0.36262922	0.17751332	0.51173306	0.40641698	0.6062521	0.1880195	0.49801682	0.18325487	0.74452106	0.52549137	0.30121427	0.94841274	0.77142303	0.00079498	0.63906668	0.13149995	0.03151098	0.26187072	0.16517476	0.36754161	0.03535133	0.24802075	0.03358235	0.55431161	0.27614118	0.09073004	0.92362583	0.67754618	0.00002241	0.51088042	0.04768573	0.00559362	0.13400791	0.06712983	0.22282287	0.00664674	0.1235185	0.00615413	0.41269666	0.1451098	0.02732918	0.98392892	0.27922469	1
NPT	0.18826036	0.98062525	0.88022413	0.05792362	0.80561925	0.49617098	0.1806215	0.50258834	0.22482119	0.59214275	0.18748069	0.89351299	0.45627886	0.73592987	0.38358259	0.30131003	0.96162588	0.77479452	0.00335515	0.64902238	0.24618564	0.03262413	0.25259504	0.05054457	0.35063303	0.03514901	0.79836546	0.2081904	0.54159278	0.1471356	0.09078773	0.94299461	0.68199283	0.00019434	0.52286493	0.12215017	0.00589262	0.12695132	0.01136349	0.20762481	0.00658976	0.7133499	0.09499288	0.39857431	0.05643866	0.02735526	0.98948358	0.43380198	1
NSI	0.43703332	0.92266697	0.88100493	0.0496188	0.8054325	0.29295526	0.11411041	0.62780355	0.45861962	0.56672955	0.74241151	0.65878654	0.36200649	0.80924592	0.5983242	0.29624199	0.85131433	0.77616969	0.00246203	0.64872151	0.08582278	0.01302119	0.3941373	0.21033196	0.32118239	0.55117486	0.43399971	0.1310487	0.65487896	0.35799184	0.08775931	0.78547962	0.68380933	0.00012216	0.52250138	0.02514224	0.00148585	0.2474408	0.09646236	0.18202355	0.40919856	0.28591316	0.04744048	0.52995813	0.21419518	0.02599799	0.9818207	0.0692865	1
OBW	0.15883646	0.97220865	0.88032313	0.0528325	0.81317221	0.5406377	0.18772688	0.48867803	0.16361003	0.59676245	0.18407815	0.92993322	0.49922509	0.72295745	0.33329852	0.31021127	0.94518967	0.77496882	0.00279127	0.66124905	0.29228912	0.03524138	0.23880622	0.02676824	0.35612542	0.03388477	0.8647758	0.2492257	0.52266748	0.11108791	0.09623103	0.91892157	0.68222298	0.00014747	0.53770935	0.15802252	0.00661576	0.11669935	0.00437955	0.21252228	0.00623745	0.80418374	0.12441972	0.37786635	0.03702544	0.02985195	0.99185547	0.48423975	1
OFF	0.29043927	0.95084133	0.87985281	0.03639607	0.76749932	0.30163727	0.11428889	0.66523832	0.47554743	0.89206245	0.68342752	0.61940101	0.38992227	0.83813996	0.60441577	0.3473312	0.90409924	0.77414096	0.00132467	0.5890552	0.09098504	0.01306195	0.44254203	0.22614536	0.79577541	0.46707317	0.38365762	0.15203938	0.7024786	0.36531842	0.12063896	0.85965493	0.6811301	0.00004821	0.45209947	0.02744448	0.00149284	0.29439592	0.10754285	0.70988136	0.31921066	0.23763792	0.05928354	0.58877539	0.22080421	0.04190168	0.9745392	0.1750547	1
OKO	0.33504799	0.84800585	0.87797723	0.08635645	0.79396376	0.31668101	0.18238606	0.50504863	0.45659018	1	0.61717325	0.61298754	0.53397315	0.7295325	0.58123547	0.43720111	0.71911392	0.77084402	0.00745744	0.63037845	0.10028686	0.03326468	0.25507412	0.2084746	1	0.38090282	0.37575372	0.28512733	0.53221767	0.33783467	0.19114481	0.60981281	0.6767835	0.000644	0.50049764	0.03175894	0.00606701	0.12882484	0.09518745	1	0.23508303	0.23033235	0.15225034	0.38827009	0.19636149	0.08356872	0.94047274	0.14323169	1
OSI	0.37779218	0.94583638	0.87977001	0.06255822	0.80913703	0.29494875	0.14787276	0.64345855	0.45629099	0.55492623	0.66833295	0.61382652	0.40714475	0.83155108	0.59884882	0.28906726	0.89460646	0.77399528	0.00391353	0.65470273	0.08699476	0.02186635	0.4140389	0.20820147	0.30794312	0.44666893	0.376783	0.16576685	0.6914772	0.35861991	0.08355988	0.84615134	0.68093783	0.00024482	0.52974422	0.025659	0.00323344	0.26641687	0.09500046	0.17088572	0.29852357	0.2312794	0.0674911	0.57499862	0.21475911	0.02415442	0.9790864	0.10107701	1
OSO	0.16753248	0.92573375	0.88373064	0.06570725	0.91210769	0.58933104	0.18619805	0.48023811	0.1044239	0.08862721	0.18721316	0.95644523	0.63962656	0.71751974	0.2744962	0.04823362	0.85698297	0.78097984	0.00431744	0.83194045	0.34731107	0.03466971	0.23062864	0.01090435	0.00785478	0.03504877	0.91478747	0.40912214	0.51483458	0.07534816	0.00232648	0.79333805	0.69017581	0.00028369	0.75881928	0.2046812	0.00645543	0.11075666	0.00113867	0.00069615	0.00656159	0.87494411	0.26168539	0.36940397	0.02068279	0.00011221	0.94182312	0.5764926	1
OWE	0.33095126	0.9404808	0.88032014	0.04653194	0.76266812	0.30983998	0.12799116	0.64890396	0.4671421	0.99997735	0.57265175	0.57860927	0.40203023	0.82555481	0.5945698	0.34921635	0.88450413	0.77496355	0.00216522	0.58166266	0.09600081	0.01638174	0.42107636	0.21822174	0.99995469	0.32793002	0.33478869	0.1616283	0.68154074	0.35351324	0.12195206	0.83185914	0.68221602	0.00010075	0.44361557	0.02974489	0.00209672	0.27323812	0.10194056	0.99993204	0.1877897	0.19371184	0.06497946	0.56264924	0.2101883	0.04258765	0.97544313	0.16665103	1
PAU	0.29044308	0.92368998	0.88087227	0.04226337	0.81682163	0.32480746	0.12624681	0.65570144	0.42168584	0.41909629	0.67703374	0.69253119	0.36241165	0.83373851	0.57877646	0.2555547	0.85320318	0.77593595	0.00178619	0.66719758	0.10549989	0.01593826	0.42994437	0.17781895	0.1756417	0.45837468	0.47959945	0.1313422	0.6951199	0.3349822	0.0653082	0.78809523	0.68350046	0.00007549	0.54498142	0.03426715	0.00201215	0.28191514	0.07498373	0.07361078	0.31033512	0.33213758	0.04759994	0.57954823	0.19387981	0.01668982	0.96165419	0.17278511	1
PCR	0.38661916	0.87317373	0.87996104	0.07409255	0.77490226	0.27854334	0.14621596	0.55100583	0.50089709	0.79886092	0.6032201	0.63272615	0.43616874	0.75408361	0.62161141	0.36686733	0.76243237	0.77433143	0.00548971	0.60047351	0.07758639	0.02137911	0.30360743	0.25089789	0.63817877	0.36387448	0.40034239	0.19024317	0.56864208	0.38640074	0.13459164	0.66573592	0.68138149	0.00040675	0.46530828	0.02161117	0.00312597	0.16728946	0.12567402	0.50981608	0.2194964	0.2533071	0.08297813	0.42880367	0.24019111	0.04937727	0.96838201	0.10756801	1
PCS	0.35718773	0.82095752	0.87901315	0.08486895	0.75888399	0.2881295	0.14755622	0.52982244	0.50157493	0.95051509	0.65343027	0.62148911	0.54237514	0.7376928	0.61300613	0.40896813	0.67397125	0.77266412	0.00720274	0.57590491	0.08301861	0.02177284	0.28071181	0.25157741	0.90347894	0.42697112	0.38624871	0.2941708	0.54419066	0.37577651	0.16725493	0.55330177	0.67918192	0.00061129	0.43704501	0.02392011	0.00321272	0.14872742	0.12618492	0.85877037	0.27899585	0.24004936	0.15955093	0.40144553	0.23035331	0.06840193	0.95073309	0.1305102	1
PHI	0.3070986	0.93745685	0.88107526	0.04401827	0.83351958	0.32116908	0.11775739	0.67782759	0.42754354	0.48065265	0.67633112	0.65886608	0.36453563	0.83524396	0.58266513	0.27927132	0.87882535	0.77629361	0.00193761	0.69475489	0.10314958	0.0138668	0.45945024	0.18279347	0.23102697	0.45742378	0.43410451	0.13288623	0.69763248	0.33949865	0.07799247	0.82386084	0.6839731	0.00008529	0.57909181	0.03312845	0.00163292	0.31142805	0.07815217	0.11104373	0.30936994	0.28601673	0.04844177	0.58269332	0.19781402	0.02178106	0.96375063	0.16416998	1
PON	0.35318813	0.90198071	0.8805593	0.05799948	0.78143264	0.31323871	0.16177035	0.5504895	0.46285738	0.78348254	0.56365549	0.59463239	0.48088156	0.76412173	0.58749612	0.36133764	0.81356921	0.77538467	0.00336394	0.61063698	0.09811849	0.02616965	0.30303869	0.21423696	0.6138449	0.31770751	0.35358768	0.23124707	0.58388201	0.34515169	0.13056489	0.73382373	0.68277218	0.00019511	0.47717167	0.03073451	0.00423347	0.16681962	0.09916116	0.48093676	0.17907758	0.21025469	0.11120245	0.44615693	0.20277527	0.04717801	0.9629214	0.16183725	1
POR	0.35196537	0.90050489	0.88003086	0.09690196	0.7767882	0.34003638	0.17143839	0.53911503	0.40995159	0.60677281	0.5494218	0.59201492	0.44140005	0.73545111	0.55843061	0.30393124	0.81090906	0.77445432	0.00938999	0.60339991	0.11562474	0.02939112	0.29064501	0.1680603	0.36817324	0.30186431	0.35048167	0.19483401	0.54088833	0.31184475	0.0923742	0.73022757	0.6815437	0.00090991	0.46871393	0.03931662	0.00503877	0.15669109	0.06889659	0.22339751	0.16585083	0.20749038	0.08599974	0.39779692	0.17414365	0.0280754	0.96182381	0.19016193	1
POS	0.26879474	0.92109903	0.87942313	0.04998617	0.76527354	0.3002865	0.16092175	0.52567439	0.48146332	0.96356599	0.58067968	0.55187448	0.60273822	0.7372534	0.60333669	0.37369619	0.84842343	0.77338504	0.00249862	0.58564359	0.09017198	0.02589581	0.27633356	0.23180693	0.92845942	0.33718889	0.30456544	0.36329336	0.54354257	0.36401516	0.13964884	0.781482	0.68013269	0.0001249	0.44817754	0.02707743	0.0041672	0.14526147	0.11160653	0.89463192	0.19579874	0.16808189	0.21897079	0.40072861	0.2196237	0.05218624	0.98036551	0.1737625	1
PSI	0.42385618	0.89109705	0.88026129	0.04399144	0.78492899	0.28329285	0.14092902	0.59772052	0.48241054	0.74565911	0.49999432	0.66005937	0.36222905	0.80393588	0.61225276	0.33578589	0.79405396	0.77485994	0.00193525	0.61611351	0.08025484	0.01986099	0.35726981	0.23271993	0.55600751	0.24999432	0.43567837	0.13120989	0.6463129	0.37485345	0.11275216	0.70757914	0.68207921	0.00008513	0.48360536	0.02273562	0.00279899	0.2135475	0.11226655	0.41459206	0.12499574	0.28757359	0.04752803	0.51959413	0.22950506	0.03786059	0.98358917	0.09728499	1
PTO	0.35219112	0.920427	0.8796139	0.0740708	0.77122528	0.28660443	0.12469103	0.59075197	0.49433102	0.83709472	0.65152652	0.60151366	0.43582388	0.78755358	0.61467945	0.3592867	0.84718587	0.77372062	0.00548648	0.59478843	0.0821421	0.01554785	0.34898789	0.24436316	0.70072756	0.4244868	0.36181868	0.18994245	0.62024064	0.37783082	0.12908693	0.77977275	0.68057541	0.00040639	0.45871588	0.02354229	0.00193868	0.20616529	0.12079629	0.58657534	0.27656441	0.21763888	0.08278146	0.48847274	0.23224484	0.04637922	0.96897846	0.11889548	1
PTT	0.30203958	0.94642157	0.8837461	0.05944416	0.81001264	0.28461094	0.11885519	0.63947838	0.49209966	0.59816316	0.68006486	0.7070051	0.40795117	0.82497072	0.62226781	0.30777872	0.89571379	0.78100717	0.00353361	0.65612048	0.08100339	0.01412656	0.4089326	0.24216208	0.35779916	0.46248821	0.49985622	0.16642416	0.68057668	0.38721722	0.09472774	0.84772285	0.69021204	0.00021005	0.53146589	0.02305445	0.00167901	0.26150355	0.11916788	0.21402228	0.31452198	0.3534009	0.06789293	0.56145583	0.24095281	0.02915518	0.96166773	0.16233174	1
PTY	0.32195189	0.93697662	0.87998747	0.0481876	0.76120162	0.32830423	0.15214946	0.57049423	0.46004566	1	0.58864606	0.54450196	0.44833658	0.77831021	0.572757	0.37232698	0.8779252	0.77437795	0.00232204	0.5794279	0.10778367	0.02314946	0.32546366	0.21164201	1	0.34650419	0.29648238	0.20100569	0.60576679	0.32805058	0.13862738	0.82259539	0.68144289	0.00011189	0.44106145	0.03538583	0.00352218	0.18567514	0.09736499	1	0.20396833	0.16143524	0.0901182	0.47147448	0.18789326	0.05161472	0.98259626	0.16218098	1
PUN	0.24468376	0.95284231	0.87813409	0.07238996	0.8311499	0.45179141	0.20566545	0.45930972	0.26517863	0.47799337	0.18251185	0.59968204	0.56667896	0.70621129	0.43251408	0.28122937	0.90790846	0.77111948	0.00524031	0.69081016	0.20411548	0.04229828	0.21096542	0.0703197	0.22847766	0.03331058	0.35961854	0.32112504	0.49873439	0.18706843	0.07908996	0.86509359	0.67714631	0.00037935	0.5741668	0.09221762	0.00869929	0.09689847	0.01864728	0.10921081	0.00607957	0.21565678	0.1819748	0.35221186	0.08090973	0.02224242	0.97244617	0.31972534	1
RHO	0.23712023	0.93425334	0.88420321	0.03815211	0.84131747	0.34030872	0.11339651	0.66995252	0.40018754	0.3675275	0.68912316	0.75267792	0.35805835	0.84053698	0.56280909	0.21543624	0.87282931	0.78181532	0.00145558	0.70781508	0.11581002	0.01285877	0.44883638	0.16015006	0.13507647	0.47489073	0.56652405	0.12820578	0.70650242	0.31675407	0.04641278	0.8154437	0.69128361	0.00005553	0.59549719	0.03941116	0.00145814	0.30069906	0.06409006	0.04964432	0.3272582	0.42641014	0.04590515	0.59384141	0.17827207	0.00999899	0.95461902	0.1907163	1
RRO	0.34154773	0.76565774	0.88181541	0.09720267	0.76494901	0.28827111	0.14123883	0.56250647	0.51510217	0.99985904	0.55782028	0.53436685	0.36890891	0.75965005	0.61770037	0.3514388	0.58623178	0.77759842	0.00944836	0.58514699	0.08310024	0.01994841	0.31641353	0.26533025	0.99971809	0.31116346	0.28554793	0.13609378	0.5770682	0.38155375	0.12350923	0.4488529	0.68569828	0.00091841	0.44760761	0.0239554	0.00281749	0.17798466	0.13667219	0.99957717	0.17357329	0.15258735	0.05020621	0.43836989	0.23568589	0.04340594	0.93646162	0.1601038	1
RSN	0.3206789	0.93606918	0.88040468	0.07196822	0.81245274	0.37669256	0.18701635	0.50198059	0.36652733	0.58210827	0.1858472	0.76078492	0.4421415	0.73121988	0.51596116	0.31277388	0.8762255	0.7751124	0.00517942	0.66007945	0.14189728	0.03497511	0.25198452	0.13434228	0.33885004	0.03453918	0.57879369	0.19548911	0.53468252	0.26621592	0.0978275	0.82020768	0.68241259	0.00037275	0.53628335	0.05345165	0.00654092	0.12649134	0.04924012	0.19724741	0.00641901	0.44033751	0.08643385	0.39097049	0.13735708	0.03059789	0.97969539	0.25700649	1
RTE	0.32611113	0.93080102	0.88042413	0.05418911	0.79835715	0.28100524	0.12544872	0.63511632	0.49045454	0.55646359	0.68235623	0.64928949	0.38069929	0.82136721	0.62349109	0.28453803	0.86639054	0.77514665	0.00293646	0.63737413	0.07896394	0.01573738	0.40337274	0.24054565	0.30965173	0.46561002	0.42157684	0.14493195	0.67464409	0.38874114	0.08096189	0.8064372	0.68245782	0.00015912	0.5088522	0.02218928	0.00197423	0.25618861	0.11797671	0.17230991	0.3177119	0.27372542	0.05517549	0.55413053	0.24237664	0.02303674	0.96863252	0.13241578	1
RTH	0.28804883	0.93441113	0.87932812	0.06333383	0.80932379	0.28917526	0.11566956	0.61018373	0.48308336	0.62127604	0.66207281	0.572962	0.47910243	0.78855686	0.61530601	0.32645874	0.87312416	0.77321793	0.00401117	0.65500499	0.08362233	0.01337945	0.37232418	0.23336954	0.38598392	0.4383404	0.32828545	0.22953913	0.62182192	0.37860148	0.10657531	0.81585693	0.67991227	0.00025404	0.53011112	0.02418151	0.00154759	0.22718615	0.11273694	0.23980256	0.29021326	0.18809509	0.10997276	0.49034195	0.23295577	0.03479244	0.97017618	0.1461714	1
RUT	0.34958395	0.92304485	0.88136254	0.04900677	0.80485079	0.27076548	0.11506004	0.66188861	0.50468992	0.56454123	0.67472466	0.66466184	0.38287294	0.83672282	0.63381196	0.29561884	0.85201179	0.77679993	0.00240166	0.6477848	0.07331394	0.01323881	0.43809653	0.25471191	0.3187068	0.45525337	0.44177537	0.14659169	0.70010507	0.4017176	0.0873905	0.78644509	0.68464236	0.0001177	0.52137011	0.01985088	0.00152326	0.28997111	0.12855053	0.17992313	0.30717067	0.29363123	0.05612599	0.58579389	0.25461342	0.02583428	0.96878467	0.12936429	1
RWR	0.41285613	0.94737274	0.87796875	0.07500113	0.79392702	0.3073454	0.14732723	0.58276214	0.46179629	0.67784308	0.66429674	0.76208468	0.42847559	0.78657477	0.5869516	0.33707077	0.89751512	0.77082913	0.00562517	0.63032011	0.09446119	0.02170531	0.33961171	0.21325582	0.45947125	0.44129016	0.58077306	0.18359133	0.61869987	0.34451218	0.1136167	0.85028136	0.67676389	0.00042189	0.50042816	0.02903221	0.00319778	0.19791284	0.09848074	0.31144941	0.29314761	0.44259825	0.0786644	0.48665371	0.20221198	0.03829687	0.96537481	0.14068888	1
RWY	0	0.89703338	0.84220043	0.10347167	0.79369127	0.68145623	0.27067127	0.33569931	0.06611976	0.56291582	0.18676399	0.03975894	0.63933614	0.59850604	0.16750084	0.27739474	0.80466889	0.70930157	0.01070639	0.62994584	0.46438259	0.07326294	0.11269403	0.00437182	0.31687422	0.03488079	0.00158077	0.4087507	0.35820948	0.02805653	0.07694784	0.72181486	0.59737409	0.00110781	0.49998252	0.3164564	0.01983017	0.03783131	0.00028906	0.17837351	0.00651447	0.00006285	0.26132909	0.21439054	0.00469949	0.02134493	0.78742607	1.07823945	1
SAF	0.38288791	0.93240192	0.88002189	0.04875626	0.79275136	0.29330385	0.13607648	0.57038708	0.46947719	0.63679054	0.54631373	0.6447654	0.37474509	0.76811357	0.60265294	0.33073357	0.86937335	0.77443852	0.00237717	0.62845473	0.08602715	0.01851681	0.32534142	0.22040884	0.4055022	0.29845869	0.41572242	0.14043388	0.58999845	0.36319057	0.10938469	0.81060538	0.68152285	0.0001159	0.49820834	0.02523209	0.0025197	0.18557054	0.10347692	0.25821996	0.16305208	0.26804343	0.05262691	0.45318582	0.21887786	0.03617719	0.98378778	0.10604551	1
SAO	0.21287765	0.91534283	0.88172439	0.05000675	0.80425991	0.35648536	0.1490076	0.57701239	0.38045251	0.43409862	0.52309631	0.57015587	0.53530174	0.76531651	0.54327379	0.29489851	0.8378525	0.7774379	0.00250068	0.64683399	0.12708182	0.02220327	0.33294329	0.14474412	0.18844161	0.27362975	0.32507771	0.28654796	0.58570936	0.29514641	0.08696513	0.76692228	0.68548596	0.00012505	0.52022265	0.04530281	0.00330846	0.1921124	0.05506826	0.08180224	0.14313471	0.18534497	0.15338962	0.44825305	0.1603453	0.02564589	0.96497405	0.21356298	1
SAS	0.27379802	0.9432377	0.88195033	0.0397322	0.82088437	0.28359786	0.1045434	0.70595457	0.48756977	0.56347471	0.6820348	0.64154435	0.35812846	0.85249123	0.625694	0.30805456	0.88969736	0.77783638	0.00157865	0.67385115	0.08042775	0.01092932	0.49837185	0.23772429	0.31750375	0.46517146	0.41157916	0.12825599	0.7267413	0.39149299	0.09489761	0.83919609	0.68601305	0.00006272	0.55315388	0.02280914	0.00114259	0.35182788	0.11590718	0.17890533	0.31726312	0.26404628	0.04593212	0.61954058	0.24495481	0.02923364	0.9684115	0.16592999	1
SAT	0.30381136	0.95296005	0.880076	0.0421191	0.77688923	0.29267203	0.1233171	0.64762239	0.48587347	0.76574167	0.68597607	0.61650877	0.42297434	0.82974561	0.61248151	0.3347154	0.90813286	0.77453377	0.00177402	0.60355688	0.08565692	0.01520711	0.41941476	0.23607303	0.5863603	0.47056317	0.38008307	0.17890729	0.68847777	0.3751336	0.1120344	0.86541433	0.68164858	0.00007472	0.46889684	0.02506938	0.0018753	0.27162239	0.11470162	0.44900052	0.32279508	0.23432455	0.07567319	0.5712614	0.22976239	0.03749964	0.977544	0.16406192	1
SAV	0.2585482	0.93714535	0.88134085	0.05458578	0.81470607	0.30978551	0.11779444	0.64278352	0.44608184	0.4799567	0.68200129	0.61425113	0.35803688	0.81613589	0.59690697	0.27071453	0.8782414	0.77676169	0.00297961	0.66374598	0.09596706	0.01387553	0.41317066	0.19898901	0.23035844	0.46512576	0.37730445	0.12819041	0.6660778	0.35629793	0.07328636	0.82303984	0.6845918	0.00016264	0.54075788	0.02972921	0.00163446	0.26557929	0.08876538	0.11056207	0.31721636	0.23175968	0.04589689	0.54361	0.21267672	0.01983968	0.96372329	0.17996378	1
SBE	0.20646024	0.91829542	0.88111666	0.04683673	0.81392843	0.35374024	0.1313317	0.58002262	0.38486531	0.48822441	0.60509592	0.58216632	0.55259198	0.77459499	0.54608834	0.26279946	0.84326647	0.77636656	0.00219368	0.66247948	0.12513216	0.01724802	0.33642624	0.14812131	0.23836307	0.36614107	0.33891762	0.30535789	0.5999974	0.29821248	0.06906356	0.77436774	0.68406951	0.00010274	0.53921088	0.04426428	0.00226521	0.19513483	0.05700675	0.11637467	0.22155047	0.19730643	0.16873832	0.46475498	0.16285036	0.01814987	0.97684958	0.19761802	1
SBN	0.29109613	0.96182582	0.88007002	0.03272008	0.77676371	0.39736816	0.17337469	0.50389024	0.3453972	0.68617296	0.18770374	0.72613277	0.39532966	0.7365012	0.49901167	0.31035705	0.9251089	0.77452323	0.0010706	0.60336186	0.15790146	0.03005878	0.25390537	0.11929922	0.47083333	0.0352327	0.5272688	0.15628554	0.54243402	0.24901265	0.0963215	0.88979363	0.68163467	0.00003503	0.4686696	0.06274501	0.00521143	0.12794044	0.04120562	0.3230731	0.00661331	0.38286715	0.06178431	0.39950331	0.12426022	0.02989406	0.99268382	0.29410076	1
SBS	0.20405143	0.95158644	0.88058498	0.04049989	0.81023614	0.36016732	0.13438937	0.54866835	0.37932507	0.51792467	0.57508818	0.53766601	0.50225537	0.75236324	0.53932048	0.27048156	0.90551676	0.77542991	0.00164024	0.6564826	0.1297205	0.0180605	0.30103696	0.14388751	0.26824597	0.33072641	0.28908474	0.25226045	0.56605045	0.29086658	0.07316028	0.86167747	0.68283193	0.00006643	0.53190593	0.04672109	0.00242714	0.16516945	0.05458014	0.1389312	0.19019685	0.15543104	0.12669917	0.42587555	0.1568703	0.01978851	0.98626663	0.2102886	1
SBT	0.20425547	0.95617203	0.88081042	0.04102798	0.81654915	0.36210634	0.13493491	0.54614726	0.37562684	0.46231213	0.57580471	0.537346	0.49911857	0.75090141	0.53728167	0.25725834	0.91426495	0.77582699	0.00168329	0.66675252	0.131121	0.01820743	0.29827682	0.14109552	0.21373251	0.33155107	0.28874072	0.24911934	0.56385293	0.28867159	0.06618185	0.87419457	0.6833565	0.00006906	0.5444362	0.04747975	0.00245682	0.16290307	0.05299926	0.09881113	0.19090867	0.15515367	0.12434009	0.42339796	0.15509795	0.01702583	0.98651866	0.20864401	1
SEW	0.29633196	0.88872569	0.88060418	0.06017227	0.76525517	0.29628863	0.1597465	0.58303248	0.4856894	0.94680631	0.67330463	0.62544534	0.56154767	0.78133601	0.60556695	0.36828513	0.78983335	0.77546373	0.0036207	0.58561547	0.08778695	0.02551894	0.33992688	0.2358942	0.89644219	0.45333912	0.39118188	0.31533579	0.61048596	0.36671133	0.13563393	0.70194519	0.6828766	0.00021787	0.44814527	0.02601028	0.00407656	0.19818841	0.11457131	0.84875712	0.30523533	0.24466288	0.17707608	0.47699467	0.22206826	0.04995196	0.96301684	0.14521046	1
SFE	0.3589674	0.94773401	0.88000767	0.05176449	0.80170041	0.32946982	0.15522734	0.54881436	0.41680933	0.6602874	0.61458939	0.62890046	0.61691744	0.76023415	0.56149629	0.33780682	0.89819975	0.7744135	0.00267956	0.64272355	0.10855036	0.02409553	0.30119721	0.17373002	0.43597945	0.37772012	0.39551579	0.38058713	0.57795596	0.31527808	0.11411345	0.85125445	0.68148982	0.00013871	0.51527173	0.03576407	0.00374028	0.16530135	0.07241229	0.28787173	0.23214278	0.24874006	0.23479084	0.43938186	0.17702747	0.0385483	0.97910223	0.12120716	1
SFF	0.32875185	0.90312156	0.88015655	0.09031978	0.7951884	0.31568971	0.14008715	0.54903681	0.438092	0.65587113	0.63687539	0.60151215	0.46283481	0.76097464	0.5824687	0.35513765	0.81562855	0.77467555	0.00815766	0.63232458	0.09966	0.01962441	0.30144141	0.1919246	0.43016694	0.40561027	0.36181686	0.21421606	0.5790824	0.33926979	0.12612275	0.73661172	0.68183576	0.0007368	0.50281717	0.03146164	0.00274913	0.16550243	0.08408063	0.28213408	0.2583232	0.21763724	0.09914665	0.44066702	0.19761403	0.04479094	0.95530092	0.14113945	1
SFG	0.34801023	0.91161711	0.87958797	0.06981741	0.77668105	0.27109228	0.12850639	0.60955742	0.50975287	0.8648125	0.65592335	0.6092883	0.47235757	0.78817917	0.63035095	0.35841773	0.83104576	0.77367499	0.00487447	0.60323345	0.07349102	0.01651389	0.37156025	0.25984799	0.74790066	0.43023544	0.37123223	0.22312168	0.6212264	0.39734232	0.12846327	0.75759553	0.68051521	0.00034032	0.46851998	0.01992285	0.00212214	0.22648731	0.13245826	0.64679384	0.28220147	0.22618746	0.10539321	0.48963771	0.25046511	0.04604351	0.97369376	0.11046955	1
SFH	0.32554672	0.93014608	0.8802982	0.07276727	0.79750909	0.30940424	0.14549196	0.53787108	0.45346517	0.85508331	0.59563714	0.60547185	0.60194516	0.74724896	0.58681734	0.37608014	0.86517174	0.77492491	0.00529508	0.63602074	0.09573098	0.02116791	0.2893053	0.20563066	0.73116746	0.3547836	0.36659616	0.36233798	0.55838101	0.34435459	0.14143627	0.80473611	0.682165	0.00038531	0.50723232	0.02961957	0.00307976	0.15560895	0.09324634	0.62520909	0.21132229	0.22196366	0.2181076	0.41724963	0.20207324	0.05319137	0.98039564	0.12632666	1
SFN	0.33499991	0.91817989	0.88124184	0.07352936	0.8139468	0.32554821	0.14648199	0.53707171	0.42310966	0.65111326	0.59726052	0.59667622	0.59776823	0.74305604	0.56679969	0.3432822	0.84305432	0.77658719	0.00540657	0.66250939	0.10598164	0.02145697	0.28844602	0.17902178	0.42394848	0.35672013	0.35602252	0.35732685	0.55213227	0.32126188	0.11784267	0.77407553	0.68436112	0.00039754	0.53924739	0.03450213	0.00314306	0.1549162	0.07574585	0.27603848	0.21305485	0.21243017	0.21359864	0.41026522	0.18209114	0.04045329	0.96912416	0.1147191	1
SFO	0.25675911	0.95712985	0.88014857	0.04359974	0.80336286	0.33708428	0.13312994	0.59913124	0.40601739	0.48440452	0.60164086	0.5212812	0.52682482	0.7922657	0.56278671	0.29071087	0.91609754	0.7746615	0.00190094	0.64539188	0.11362581	0.01772358	0.35895825	0.16485012	0.23464774	0.36197173	0.27173409	0.27754439	0.62768494	0.31672888	0.08451281	0.8768243	0.68181722	0.00008288	0.51848387	0.03830148	0.00235954	0.2150631	0.06693202	0.11366443	0.21777698	0.14164987	0.14621728	0.49729325	0.1782508	0.02456879	0.98277715	0.17353926	1
SFS	0.30614039	0.90558721	0.88038323	0.0680161	0.7992695	0.29054783	0.13033493	0.60187277	0.48312163	0.91912708	0.66837313	0.6130748	0.51797219	0.79152308	0.61098472	0.39157155	0.82008819	0.77507464	0.00462619	0.63883174	0.08441804	0.01698719	0.36225083	0.23340651	0.8447946	0.44672264	0.37586071	0.26829519	0.62650879	0.37330233	0.15332828	0.74266138	0.68236272	0.00031466	0.51059873	0.02452748	0.00221402	0.21802891	0.11276373	0.77647359	0.2985774	0.23043073	0.13896945	0.49589617	0.22808202	0.06003899	0.96018444	0.12676255	1
SFV	0.33804349	0.8738808	0.87966777	0.09174547	0.79017962	0.2873016	0.12779585	0.60184083	0.48119398	0.77718481	0.63069595	0.62543059	0.46166378	0.78734292	0.61315282	0.35926097	0.76366765	0.77381538	0.00841723	0.62438384	0.08254221	0.01633178	0.36221239	0.23154764	0.60401623	0.39777738	0.39116342	0.21313344	0.61990888	0.37595639	0.12906845	0.6673545	0.68070045	0.00077224	0.49337539	0.02371451	0.00208713	0.21799421	0.11141933	0.46943224	0.25087658	0.24464557	0.09839599	0.48808087	0.23051872	0.04636926	0.95756256	0.11381375	1
SFW	0.26086708	0.95585939	0.88074483	0.04175707	0.82768112	0.30937156	0.11258158	0.64954234	0.44783244	0.46227751	0.68720148	0.60640859	0.36291721	0.81919042	0.597996	0.26591947	0.91366718	0.77571146	0.00174365	0.68505603	0.09571076	0.01267461	0.42190525	0.20055389	0.21370049	0.47224588	0.36773138	0.1317089	0.67107294	0.35759921	0.07071316	0.87333735	0.68320386	0.00007281	0.56700794	0.02961019	0.00142693	0.27404533	0.08981454	0.09878893	0.32452807	0.22299547	0.04779943	0.54973652	0.2138429	0.01880401	0.96935948	0.17174436	1
SGT	0.34138419	0.960635	0.88058748	0.03227941	0.78113567	0.26953453	0.12001697	0.58218351	0.53320456	0.83625928	0.63642884	0.6277085	0.29090797	0.77354703	0.63416005	0.36238956	0.9228196	0.7754343	0.00104196	0.61017293	0.07264886	0.01440407	0.33893764	0.2843071	0.69932959	0.40504167	0.39401796	0.08462744	0.598375	0.40215896	0.13132619	0.8864928	0.68283773	0.00003363	0.47662784	0.01958138	0.00172873	0.19732391	0.15159385	0.58482086	0.2577802	0.24732842	0.0246188	0.4628712	0.25503315	0.04759124	0.99035307	0.13471576	1
SIV	0.30900212	0.93953842	0.88048523	0.04218853	0.83038451	0.3143934	0.11799985	0.669567	0.43783843	0.4817441	0.67992424	0.64267393	0.36937781	0.8332257	0.59047726	0.28293872	0.88273244	0.77525424	0.00177987	0.68953843	0.09884321	0.01392397	0.44831997	0.19170249	0.23207738	0.46229697	0.41302978	0.13643996	0.69426507	0.34866339	0.08005432	0.82936104	0.68259991	0.00007509	0.57258203	0.03107565	0.00164303	0.30018026	0.08393472	0.11180191	0.31432692	0.26544348	0.05039789	0.5784795	0.2058778	0.02265047	0.96345089	0.1605704	1
SOD	0.32042791	0.96606184	0.8847708	0.05864751	0.80936359	0.1998061	0.06135548	0.83339926	0.64552791	0.59104593	0.68921562	0.75267792	0.14400335	0.91048678	0.7215853	0.30388264	0.93327547	0.78281936	0.00343953	0.65506941	0.03992248	0.00376449	0.69455433	0.41670628	0.3493353	0.47501817	0.56652405	0.02073696	0.82898617	0.52068535	0.09234466	0.90160181	0.69261571	0.00020172	0.53018933	0.00797675	0.00023097	0.57884106	0.26899554	0.20647321	0.32738994	0.42641014	0.00298619	0.75478095	0.37571889	0.02806194	0.95340333	0.14229094	1
SOF	0.30657239	0.91676598	0.87968946	0.08009013	0.79493122	0.33973137	0.14618902	0.58243133	0.40437671	0.50904265	0.68106955	0.52088077	0.53274587	0.77706755	0.55916409	0.27635998	0.84045986	0.77385355	0.00641443	0.63191565	0.1154174	0.02137123	0.33922625	0.16352052	0.25912442	0.46385573	0.27131678	0.28381816	0.60383398	0.31266448	0.07637484	0.77050501	0.68075082	0.00051373	0.50232948	0.03921091	0.00312424	0.197576	0.06612389	0.13190538	0.31591801	0.14132369	0.15120295	0.46921979	0.17483075	0.02110695	0.98170032	0.19480938	1
SOR	0.33157546	0.90182678	0.87806302	0.05244704	0.79640691	0.31186614	0.12738502	0.56215065	0.44551788	0.67885771	0.67535384	0.51984637	0.51134156	0.76048204	0.58789393	0.35883792	0.81329154	0.77099467	0.00275069	0.63426397	0.09726049	0.01622694	0.31601335	0.19848618	0.46084779	0.45610282	0.27024025	0.26147019	0.57833294	0.34561928	0.12876465	0.73344809	0.6769819	0.00014427	0.50513221	0.03033225	0.00206707	0.17764711	0.08842914	0.31285008	0.30803079	0.14048341	0.13370057	0.43981181	0.20318747	0.04620564	0.97900362	0.16689778	1
SOS	0.31385967	0.85474768	0.87387421	0.1036849	0.82201104	0.54256582	0.2905192	0.3158509	0.17646393	0.62291488	0.15195995	0.23250932	0.76241606	0.58571023	0.32428797	0.34415688	0.73059359	0.76365614	0.01075056	0.67570215	0.29437767	0.0844014	0.09976179	0.03113952	0.38802295	0.02309183	0.05406058	0.58127825	0.34305647	0.10516269	0.11844396	0.62447317	0.66733941	0.00111467	0.55543463	0.15971926	0.02452023	0.03150985	0.005495	0.24170527	0.00350903	0.01256959	0.44317587	0.20093168	0.03410299	0.0407633	0.91657928	0.47594535	1
SOV	0.26204455	0.90418963	0.8798356	0.06869972	0.77047519	0.30587479	0.16240007	0.5331968	0.46321347	0.79404915	0.54095762	0.53908245	0.60369939	0.74255386	0.59850073	0.36273686	0.81755888	0.77411068	0.00471965	0.59363202	0.09355939	0.02637378	0.28429883	0.21456672	0.63051406	0.29263514	0.29060988	0.36445295	0.55138624	0.35820312	0.13157803	0.73922826	0.68109014	0.00032424	0.45737874	0.02861746	0.0042831	0.15158723	0.09939019	0.50065915	0.15830321	0.15666269	0.22002002	0.40943398	0.21438483	0.0477282	0.97359427	0.17000263	1
SSF	0.31743586	0.93124035	0.87932138	0.05096527	0.80099318	0.28195296	0.11077998	0.63924002	0.49748432	0.79282574	0.68817184	0.5923112	0.40318711	0.81392825	0.62111414	0.36597406	0.86720859	0.77320609	0.00259746	0.64159008	0.07949747	0.0122722	0.4086278	0.24749064	0.62857266	0.47358049	0.35083256	0.16255984	0.6624792	0.38578277	0.13393701	0.80757963	0.67989665	0.00013238	0.51390928	0.02241455	0.00135951	0.26121124	0.12312271	0.49834859	0.32590476	0.20780206	0.06554203	0.53921053	0.23961513	0.04901747	0.96535227	0.12942113	1
SSY	0.35376354	0.93077323	0.88106304	0.06700861	0.80805016	0.32378348	0.15138841	0.56061174	0.4234312	0.62638947	0.60246404	0.63475053	0.60708793	0.76255031	0.56876639	0.33039627	0.86633881	0.77627208	0.00449015	0.65294506	0.10483574	0.02291845	0.31428552	0.17929398	0.39236376	0.36296292	0.40290823	0.36855576	0.58148298	0.32349521	0.10916169	0.80636498	0.68394464	0.00030088	0.52761236	0.03394408	0.00346959	0.17619216	0.07591867	0.24577253	0.21867211	0.25574621	0.22374576	0.44341002	0.18399321	0.03606662	0.97484794	0.12036432	1
STF	0.31314727	0.87343955	0.88075755	0.0903323	0.79348921	0.27616859	0.12611211	0.59465001	0.5195174	0.79596143	0.63431215	0.61623382	0.47776523	0.78645029	0.62903567	0.35996273	0.76289666	0.77573386	0.00815992	0.62962513	0.07626909	0.01590426	0.35360864	0.26989833	0.6335546	0.40235191	0.37974412	0.22825962	0.61850406	0.39568587	0.12957316	0.66634411	0.68323346	0.0007371	0.49960074	0.02106313	0.00200572	0.21027338	0.14021688	0.50428503	0.25521671	0.23401117	0.10905451	0.4864227	0.24890053	0.04664151	0.94817094	0.14563895	1
STI	0.31253995	0.90752087	0.88107975	0.08201536	0.76477756	0.3117681	0.12100028	0.62328301	0.45612874	0.92748409	0.6268348	0.5190296	0.50943735	0.80475404	0.59253099	0.34816158	0.82359414	0.77630152	0.00672652	0.58488472	0.09719935	0.01464107	0.38848172	0.20805343	0.86022673	0.39292187	0.26939172	0.25952641	0.64762906	0.35109297	0.12121649	0.74742887	0.68398355	0.00055168	0.44730671	0.03030366	0.00177157	0.24213406	0.09489915	0.79784661	0.2462971	0.13982228	0.13221245	0.5211821	0.20803346	0.04220292	0.97490756	0.1538257	1
STO	0.36426491	0.92817808	0.87967026	0.05178487	0.79558028	0.28086363	0.12621313	0.60699223	0.48822381	0.79321618	0.52202651	0.61745849	0.3623084	0.7892133	0.61821753	0.36814792	0.86151455	0.77381977	0.00268167	0.63294798	0.07888438	0.01592976	0.36843957	0.23836249	0.6291919	0.27251168	0.38125498	0.13126738	0.62285764	0.38219292	0.13553289	0.79963892	0.68070624	0.00013887	0.50356093	0.02215575	0.00201054	0.22363995	0.11637424	0.49908519	0.14225832	0.23540913	0.04755927	0.49156753	0.23627836	0.04989615	0.9812326	0.10131855	1
STT	0.3040135	0.88751044	0.87840217	0.08295029	0.76767077	0.2884563	0.14295961	0.5533657	0.49261047	0.8174508	0.63285316	0.59521571	0.48668723	0.75751476	0.61726277	0.38423961	0.78767478	0.77159038	0.00688075	0.58931841	0.08320704	0.02043745	0.30621359	0.24266507	0.66822581	0.40050313	0.35428174	0.23686446	0.57382861	0.38101333	0.14764008	0.69906959	0.67776667	0.00057076	0.45240252	0.02400159	0.00292173	0.1694481	0.11953936	0.54624173	0.25345967	0.21087406	0.11527891	0.43468364	0.23518534	0.05672916	0.96008862	0.15344093	1
STW	0.28919701	0.917087	0.88029072	0.07151497	0.78958261	0.32275951	0.13631894	0.58801012	0.44505355	0.79515978	0.65946619	0.5174588	0.50772085	0.77156387	0.58137719	0.35272368	0.84104857	0.77491174	0.00511439	0.6234407	0.1041737	0.01858285	0.3457559	0.19807266	0.63227907	0.43489565	0.26776361	0.25778046	0.59531081	0.33799944	0.124414	0.77131471	0.68214761	0.00036576	0.49225794	0.03362305	0.00253319	0.20330797	0.08815294	0.50276288	0.28679898	0.13855663	0.13088051	0.45932031	0.19650517	0.04388376	0.96343494	0.20826365	1
SVV	0.33997772	0.92075001	0.88081067	0.05050807	0.80320365	0.27858691	0.11394204	0.66375668	0.49213752	0.57319702	0.67983027	0.62448843	0.38882629	0.83714519	0.6259675	0.29768979	0.84778057	0.77582743	0.00255107	0.64513611	0.07761067	0.01298279	0.44057293	0.24219934	0.32855483	0.4621692	0.3899858	0.15118589	0.70081208	0.39183532	0.08861921	0.78059397	0.68335708	0.00012885	0.51817568	0.02162132	0.00147929	0.29243322	0.11919538	0.18832665	0.31419662	0.24354162	0.05878505	0.58668146	0.24527617	0.02638104	0.97628869	0.14364594	1
SZR	0.34905449	0.93245312	0.88126005	0.05617687	0.79710802	0.26224687	0.10496434	0.70318541	0.5355179	1	0.67338967	0.66751125	0.43202174	0.84519591	0.64557988	0.39283928	0.86946882	0.77661927	0.00315584	0.63538119	0.06877342	0.01101751	0.49446972	0.28677942	1	0.45345365	0.44557127	0.18664278	0.71435612	0.41677338	0.1543227	0.81073892	0.68440354	0.00017729	0.50646744	0.01803561	0.00115645	0.34770389	0.15357551	1	0.305351	0.29742384	0.08063374	0.60377087	0.26906051	0.06062402	0.96339469	0.13342512	1
TER	0.33926277	0.91437278	0.88003984	0.05373235	0.78999899	0.29966557	0.12331373	0.57341047	0.46982127	0.99987499	0.55867534	0.61241968	0.51027011	0.76625276	0.60015415	0.3749925	0.83607757	0.77447012	0.00288717	0.6240984	0.08979946	0.01520628	0.32879956	0.22073203	0.99975001	0.31211814	0.37505787	0.26037558	0.5871433	0.36018501	0.14061937	0.76448657	0.68156456	0.00015513	0.49303711	0.02690981	0.00187514	0.18853711	0.1037046	0.99962503	0.17437271	0.22969282	0.13286187	0.44990018	0.21616653	0.05273121	0.97023454	0.12584615	1
THO	0.32394859	0.96939324	0.88114858	0.04989651	0.8068194	0.36023268	0.14587248	0.61228079	0.37840752	0.48538963	0.44031006	0.52244064	0.390476	0.8159912	0.54244583	0.25010648	0.93972325	0.77642281	0.00248966	0.65095754	0.12976759	0.02127878	0.37488776	0.14319225	0.2356031	0.19387295	0.27294422	0.15247151	0.66584164	0.29424748	0.06255325	0.91096136	0.68414386	0.00012423	0.52520517	0.04674653	0.00310399	0.22953657	0.05418502	0.1143593	0.08536421	0.14259715	0.05953646	0.54332092	0.15961332	0.01564497	0.98686574	0.22653909	1
TOL	0.33806853	0.96040034	0.88075082	0.05244593	0.79274218	0.26756283	0.11304966	0.69378571	0.51351902	0.63972792	0.6843422	0.65425321	0.17565913	0.85316789	0.63954798	0.30888351	0.92236881	0.775722	0.00275058	0.62844016	0.07158987	0.01278022	0.48133861	0.26370179	0.40925181	0.46832425	0.42804726	0.03085613	0.72789544	0.40902162	0.09540903	0.88584332	0.68321779	0.00014426	0.49819103	0.01915479	0.0014448	0.33394585	0.13541588	0.26180981	0.32049405	0.28005129	0.00542016	0.62101702	0.26158895	0.02947028	0.98115121	0.13729923	1
TON	0.40592107	0.9343909	0.87926577	0.05479633	0.80196371	0.28004662	0.11304966	0.64951489	0.48127701	0.57718399	0.66698065	0.63349165	0.36137455	0.81100033	0.61590273	0.29352645	0.87308635	0.7731083	0.00300264	0.64314579	0.07842611	0.01278022	0.42186959	0.23162756	0.33314136	0.44486319	0.40131167	0.13059157	0.65772154	0.37933618	0.08615778	0.81580394	0.67976766	0.00016453	0.51577958	0.02196297	0.0014448	0.27401058	0.11147702	0.19228386	0.29671514	0.25422759	0.04719247	0.53341239	0.23363419	0.02528959	0.97165592	0.08387395	1
TSC	0.19254699	0.95114254	0.881881	0.03779401	0.82763825	0.33522152	0.12776218	0.59348385	0.4119554	0.5024529	0.68298398	0.64157661	0.49022689	0.79173055	0.56812243	0.29038786	0.90467213	0.7777141	0.00142839	0.68498508	0.11237347	0.01632317	0.35222308	0.16970725	0.25245892	0.46646711	0.41162055	0.2403224	0.62683726	0.32276309	0.08432511	0.86047214	0.68585129	0.00005398	0.56691986	0.03767	0.00208548	0.20903871	0.06991182	0.12684871	0.31858956	0.26408612	0.1178125	0.4962862	0.18336895	0.02448699	0.97360554	0.20344499	1
TUN	0.3332853	0.90497975	0.87995231	0.07181358	0.79688758	0.29161538	0.13358791	0.53663976	0.48161682	0.9151239	0.636379	0.64445108	0.50822915	0.73862692	0.60889121	0.39698118	0.81898834	0.77431607	0.00515719	0.63502982	0.08503953	0.01784573	0.28798223	0.23195476	0.83745176	0.40497823	0.41531719	0.25829687	0.54556973	0.3707485	0.15759406	0.74116786	0.68136121	0.00037036	0.50604738	0.02479883	0.00238397	0.15454271	0.11171332	0.76637213	0.25771964	0.26765161	0.131274	0.40297249	0.22574551	0.06256188	0.96465076	0.12471167	1
UEI	0.35821787	0.89364097	0.88016079	0.05566615	0.79284627	0.30383773	0.12883303	0.62493036	0.45859332	0.65299796	0.6782252	0.65106602	0.42983368	0.79555535	0.59744651	0.35059556	0.79859418	0.77468301	0.00309872	0.62860521	0.09231737	0.01659795	0.39053795	0.21030784	0.42640634	0.45998942	0.42388696	0.184757	0.63290832	0.35694234	0.12291725	0.71365647	0.68184561	0.00017249	0.4983873	0.0280495	0.00213836	0.24405902	0.09644577	0.27844247	0.31197642	0.27597839	0.07941478	0.5035136	0.21325395	0.04309424	0.9506941	0.14826934	1
UFI	0.25501326	0.92478096	0.88011565	0.06314412	0.79663041	0.26723603	0.14138363	0.65021023	0.52216759	0.61968466	0.67970006	0.62864906	0.42454534	0.82257795	0.64463507	0.32234828	0.85521982	0.77460356	0.00398718	0.63462001	0.07141509	0.01998933	0.42277335	0.27265899	0.38400908	0.46199217	0.39519964	0.18023874	0.67663449	0.41555437	0.10390841	0.79089101	0.68174072	0.00025177	0.50555759	0.01908469	0.00282616	0.27489156	0.14237369	0.23796453	0.31401611	0.24844188	0.07651952	0.55658461	0.26788092	0.0334947	0.96585291	0.1810024	1
UOS	0.3488483	0.92486353	0.8789134	0.05031005	0.78217661	0.30308609	0.13840341	0.61820565	0.45964137	0.78931094	0.67891304	0.52562596	0.50945381	0.79722358	0.59876677	0.35695992	0.85537256	0.77248876	0.0025311	0.61180025	0.09186118	0.0191555	0.38217823	0.21127018	0.62301176	0.46092291	0.27628265	0.25954319	0.63556544	0.35852164	0.12742038	0.79110289	0.67895072	0.00012734	0.47853585	0.02784185	0.00265119	0.23626474	0.09710852	0.49175	0.31292657	0.14522134	0.13222527	0.50668776	0.21467084	0.04548397	0.98353373	0.15993897	1
UOV	0.29165032	0.91297737	0.88002812	0.07982359	0.76875457	0.30453491	0.16572714	0.54935459	0.46226644	0.84202385	0.49519128	0.5618163	0.47202788	0.74653932	0.59799351	0.35915235	0.83352768	0.77444949	0.00637181	0.59098359	0.09274151	0.02746548	0.30179047	0.21369026	0.70900417	0.2452144	0.31563756	0.22281032	0.55732096	0.35759624	0.12899041	0.76099191	0.68153733	0.00050862	0.45432134	0.02824303	0.00455178	0.16578998	0.09878184	0.59699842	0.12142803	0.17733033	0.10517269	0.41606201	0.21384023	0.04632721	0.96711872	0.15417789	1
UOZ	0.39206691	0.94659179	0.88013211	0.02934893	0.81225373	0.37534178	0.16275366	0.5322582	0.35599572	0.4449049	0.60121712	0.52990443	0.66079014	0.74839906	0.51590149	0.27602554	0.89603602	0.77463253	0.00086136	0.65975613	0.14088145	0.02648875	0.28329879	0.12673295	0.19794037	0.36146202	0.2807987	0.43664361	0.56010115	0.26615435	0.0761901	0.84818034	0.68177897	0.00002528	0.53588938	0.05287869	0.00431114	0.15078811	0.04511639	0.08806464	0.21731715	0.14879648	0.28852979	0.41917918	0.13730942	0.02103041	0.98637663	0.21420847	1
USI	0.27496656	0.90205623	0.88165107	0.05265513	0.82274276	0.3808865	0.15791122	0.53066842	0.35106739	0.54854693	0.58220469	0.55235436	0.66150047	0.73785132	0.51220179	0.31088015	0.81370545	0.77730862	0.00277256	0.67690565	0.14507453	0.02493595	0.28160897	0.12324831	0.30090373	0.3389623	0.30509533	0.43758288	0.54442457	0.26235068	0.09664647	0.73400807	0.68531498	0.00014599	0.55691923	0.05525693	0.00393767	0.14944099	0.04326846	0.16505982	0.19734544	0.16852074	0.28946128	0.40170439	0.13437649	0.03004547	0.97183845	0.21091107	1
UTL	0.2673128	0.87796032	0.8791533	0.06736554	0.77558499	0.31267225	0.14565359	0.50369977	0.45988511	0.79630473	0.66419269	0.58041956	0.62115431	0.71849536	0.58702868	0.39385832	0.77081432	0.77291053	0.00453812	0.60153208	0.09776394	0.02121497	0.25371346	0.21149431	0.63410123	0.44115193	0.33688687	0.38583268	0.51623558	0.34460267	0.15512437	0.67674438	0.67950684	0.00030571	0.46653926	0.03056807	0.00309004	0.12779541	0.09726308	0.50493781	0.29300988	0.19553573	0.23966163	0.37091287	0.20229165	0.06109703	0.95956381	0.15966602	1
UWY	0.3011519	0.9140974	0.87909096	0.07982481	0.7716386	0.2886306	0.14109403	0.55702142	0.48756883	0.88330474	0.63841899	0.55135719	0.58319322	0.75328141	0.61507975	0.37053473	0.83557405	0.77280091	0.006372	0.59542612	0.08330762	0.01990752	0.31027286	0.23772336	0.78022727	0.40757881	0.30399475	0.34011433	0.56743288	0.3783231	0.13729599	0.76379607	0.67936229	0.00050864	0.45945378	0.02404513	0.00280883	0.17282863	0.1159065	0.68917844	0.26020605	0.16760969	0.19835237	0.42743664	0.23269888	0.05087293	0.97713008	0.145549	1
VET	0.41380369	0.91953754	0.88084284	0.06063069	0.79104912	0.31814072	0.12189266	0.55618818	0.42747063	0.62135123	0.75466207	0.64972929	0.4414704	0.754939	0.56918659	0.30145295	0.84554929	0.77588411	0.00367608	0.62575871	0.10121352	0.01485782	0.30934529	0.18273114	0.38607735	0.56951484	0.42214815	0.19489612	0.56993289	0.32397337	0.09087388	0.77751431	0.68343196	0.00022288	0.49500587	0.03220014	0.00181106	0.1720542	0.0781122	0.23988963	0.42979125	0.27428202	0.08604087	0.43026457	0.1844013	0.0273942	0.96982023	0.08298952	1
VFI	0.23902863	0.87350654	0.87778222	0.10049091	0.79332388	0.34343511	0.20850423	0.43657102	0.4245143	0.60329606	0.50828743	0.55662651	0.40817343	0.66979425	0.55510635	0.33351199	0.76301367	0.77050162	0.01009842	0.62936278	0.11794768	0.04347402	0.19059425	0.18021239	0.36396614	0.25835611	0.30983307	0.16660555	0.44862433	0.30814306	0.11123025	0.66649743	0.67633263	0.0010148	0.49928853	0.04050737	0.00906452	0.08320793	0.07650274	0.21957934	0.13131916	0.1724613	0.06800396	0.300486	0.17105217	0.03709662	0.9484155	0.20120465	1
VNI	0.3382198	0.88762428	0.88033286	0.06824589	0.77538905	0.35503655	0.21759306	0.4913304	0.4083593	0.99987588	0.17901968	0.59081905	0.40381213	0.71323106	0.53945971	0.3609246	0.78787687	0.77498594	0.0046575	0.60122818	0.12605095	0.04734674	0.24140556	0.16675732	0.99975177	0.03204805	0.34906715	0.16306423	0.50869855	0.29101678	0.13026656	0.69933864	0.68224559	0.00031786	0.46618575	0.04475269	0.01030232	0.11860989	0.0680969	0.99962768	0.00573723	0.20623552	0.06584732	0.36281961	0.15699183	0.04701641	0.97698831	0.2370022	1
VSV	0.32507638	0.93409873	0.88017924	0.07421009	0.80872065	0.38419808	0.18569293	0.50293543	0.3553168	0.52125835	0.18667178	0.74658018	0.41939756	0.73502235	0.50790786	0.28810681	0.87254044	0.7747155	0.00550714	0.65402909	0.14760817	0.03448186	0.25294405	0.12625003	0.27171027	0.03484635	0.55738197	0.17589431	0.54025785	0.25797039	0.08300554	0.81503892	0.6818885	0.00040869	0.52892683	0.05671078	0.00640304	0.12721452	0.04485875	0.14163124	0.00650483	0.41613033	0.07376964	0.39710159	0.13102519	0.02391446	0.97964678	0.2552564	1
WEI	0.28078934	0.97177054	0.88033386	0.03382525	0.83660873	0.47667186	0.17781639	0.4977609	0.22889765	0.36615544	0.18526945	0.72478884	0.43558818	0.73329347	0.40009448	0.20510149	0.94433799	0.7749877	0.00114415	0.69991417	0.22721606	0.03161867	0.24776591	0.05239413	0.13406981	0.03432477	0.52531887	0.18973706	0.53771932	0.16007559	0.04206662	0.91767984	0.68224791	0.0000387	0.5855543	0.1083075	0.00562232	0.12332818	0.01199289	0.04909039	0.00635933	0.38074525	0.08264722	0.39430606	0.06404536	0.00862793	0.9903932	0.35965406	1
YFI	0.30541479	0.91279848	0.88095132	0.06552839	0.79509961	0.28670247	0.11772372	0.59932693	0.48609059	0.65854817	0.67258208	0.62249729	0.42680353	0.7880249	0.61650443	0.34396394	0.83320107	0.77607522	0.00429397	0.63218339	0.08219831	0.01385887	0.35919277	0.23628406	0.4336857	0.45236665	0.38750288	0.18216125	0.62098324	0.38007771	0.11831119	0.76054467	0.68368449	0.00028138	0.50264876	0.02356646	0.00163152	0.2152739	0.11485546	0.28560292	0.30425371	0.24121949	0.07774706	0.48935026	0.2343196	0.04069478	0.95845863	0.13363313	1
YUG	0.37438965	0.91575597	0.881478	0.05462938	0.81006163	0.29103803	0.12714929	0.63451689	0.47300401	0.58655079	0.64506988	0.67440781	0.45539677	0.81049497	0.6094581	0.31929259	0.83860899	0.77700347	0.00298437	0.65619984	0.08470313	0.01616694	0.40261168	0.22373279	0.34404182	0.41611515	0.45482589	0.20738622	0.6569021	0.37143917	0.10194776	0.76796118	0.68491147	0.00016303	0.53156232	0.02465183	0.00205562	0.25546391	0.10582651	0.201798	0.26842335	0.30673813	0.09444301	0.53241584	0.22637661	0.03255116	0.96264773	0.12142256	1
ZON	0.3376034	0.93006562	0.8810199	0.07272116	0.78456466	0.33109293	0.1526007	0.56562901	0.41724993	0.64492465	0.58924501	0.52515026	0.50023429	0.77424815	0.56631485	0.30308227	0.86502206	0.77619606	0.00528837	0.6155417	0.10962253	0.02328698	0.31993618	0.17409751	0.41592781	0.34720968	0.2757828	0.25023434	0.5994602	0.32071251	0.09185887	0.80452728	0.68384417	0.00038458	0.48293226	0.03629524	0.00355361	0.18096518	0.07264217	0.2682421	0.20459157	0.14482741	0.1251758	0.46413095	0.18162425	0.02784079	0.97543085	0.17264603	1
ABW	0.32626389	0.99602118	0.88074159	0.00387307	0.85706326	0.37591913	0.11676062	0.73376452	0.71108308	1	0.68921562	0.62916004	0.21150279	0.89022648	0.80352068	0.43709535	0.99205819	0.77570575	0.000015	0.73455742	0.14131519	0.01363304	0.53841038	0.50563915	1	0.47501817	0.39584236	0.04473343	0.79250318	0.64564548	0.19105234	0.98811096	0.68319632	0.00000006	0.62956218	0.05312308	0.0015918	0.39506643	0.35955144	1	0.32738994	0.24904819	0.00946125	0.70550732	0.5187895	0.08350809	0.99963798	0.17261669	2
ACO	0.28910682	1	0.88080643	0	0.84983177	0.37805423	0.11999003	0.72103702	0.62527521	1	0.68921562	0.54225995	0.21910835	0.88406955	0.73028257	0.43034367	1	0.77581997	0	0.72221403	0.142925	0.01439761	0.51989438	0.39096909	1	0.47501817	0.29404585	0.04800847	0.78157897	0.53331264	0.18519568	1	0.68334721	0	0.61376042	0.0540334	0.00172757	0.37486309	0.24446328	1	0.32738994	0.15944929	0.01051906	0.69097017	0.38946893	0.07969779	1	0.21417194	2
AEI	0.24219354	0.99611638	0.88079172	0.00289885	0.85875632	0.38657284	0.12378181	0.69223908	0.48675943	0.4813171	0.68010584	0.6158221	0.3542156	0.8646806	0.67133356	0.29786845	0.99224785	0.77579405	0.0000084	0.73746241	0.14943856	0.01532194	0.47919495	0.23693475	0.23166615	0.46254395	0.37923686	0.12546869	0.74767255	0.45068874	0.08872561	0.98839434	0.68331297	0.00000002	0.63330051	0.05776889	0.00189658	0.33171747	0.11533022	0.11150488	0.31457884	0.23354244	0.04444297	0.64649795	0.30256248	0.02642856	0.99989127	0.19857209	2
AEL	0.37935513	0.99605334	0.88077526	0.00514047	0.85345363	0.38490615	0.12271769	0.58457001	0.53238534	1	0.56646784	0.65067838	0.34794204	0.78098917	0.67394174	0.4337238	0.99212226	0.77576505	0.00002642	0.7283831	0.14815275	0.01505963	0.34172209	0.28343415	1	0.32088582	0.42338236	0.12106366	0.60994409	0.45419748	0.18811633	0.98820669	0.68327466	0.00000014	0.62164121	0.0570249	0.00184808	0.19976049	0.15089619	1	0.1817715	0.27548575	0.04212314	0.47635973	0.30610264	0.08159053	0.99974494	0.14419992	2
AEN	0.41057846	0.88878451	0.87735279	0.03702881	0.84385247	0.38577762	0.13191091	0.46772396	0.51836889	1	0.59557677	0.65881453	0.33454	0.67303496	0.64681311	0.4247611	0.7899379	0.76974792	0.00137113	0.71208699	0.14882437	0.01740049	0.2187657	0.26870631	1	0.35471169	0.43403659	0.11191701	0.45297606	0.4183672	0.180422	0.70208457	0.67534048	0.00005077	0.60089636	0.05741311	0.00229531	0.10232196	0.13928899	1	0.21125804	0.28594961	0.03744072	0.30486872	0.27060539	0.07663625	0.96799606	0.16774133	2
AET	0.34707834	0.97585596	0.88060094	0.01251956	0.85264843	0.38502598	0.12739849	0.44699392	0.49165369	1	0.55013674	0.61379151	0.42922667	0.65054148	0.60157386	0.43834735	0.95229485	0.77545802	0.00015674	0.72700935	0.14824501	0.01623037	0.19980357	0.24172335	1	0.30265043	0.37674002	0.18423553	0.42320422	0.36189111	0.1921484	0.9293026	0.68286906	0.00000196	0.61988339	0.05707818	0.00206773	0.08931098	0.11884418	1	0.16649912	0.23123982	0.0790788	0.2753119	0.21770424	0.08422774	0.99827735	0.18517773	2
AFG	0.30462437	0.99573493	0.88078523	0.00572001	0.85641726	0.38193227	0.12174449	0.60405461	0.63947766	0.7657532	0.67551052	0.63911893	0.1543896	0.79843433	0.77201855	0.41178656	0.99148806	0.77578263	0.00003272	0.73345052	0.14587226	0.01482172	0.36488197	0.40893167	0.58637797	0.45631446	0.408473	0.02383615	0.63749738	0.59601264	0.16956817	0.98725929	0.68329788	0.00000019	0.62813968	0.05571332	0.00180446	0.22040864	0.26150267	0.44902081	0.30824522	0.26106283	0.00368005	0.50899979	0.46013281	0.0698259	0.99977494	0.1885524	2
AFI	0.30334514	0.9950641	0.88079246	0.00337961	0.85624275	0.37837013	0.12134039	0.72220347	0.65582651	1	0.57506965	0.64236406	0.28872629	0.88394294	0.75811236	0.43632928	0.99015257	0.77579536	0.00001142	0.73315164	0.14316396	0.01472349	0.52157786	0.43010841	1	0.33070511	0.41263158	0.08336287	0.78135513	0.57473435	0.19038324	0.98526527	0.68331471	0.00000004	0.62775578	0.05416897	0.00178655	0.37668534	0.2820765	1	0.19017847	0.2650597	0.02406905	0.69067335	0.43571321	0.08306978	0.99984367	0.1523207	2
AFN	0.31997203	0.97643287	0.88055306	0.05669977	0.86069125	0.40221571	0.13409977	0.55953805	0.45584764	0.68654193	0.59866321	0.60699022	0.62885186	0.76523565	0.62446326	0.38999082	0.95342115	0.77537369	0.00321486	0.74078942	0.16177748	0.01798275	0.31308282	0.20779708	0.47133982	0.35839764	0.36843713	0.39545467	0.58558561	0.38995436	0.15209284	0.93095175	0.68275768	0.00018228	0.63759097	0.06506944	0.00241148	0.17518175	0.09472381	0.32359454	0.21455949	0.22363773	0.2486824	0.44811098	0.24351217	0.05931481	0.99162357	0.21837633	2
AFO	0.3800467	0.99337439	0.88076603	0.00711404	0.85125847	0.38596281	0.12410172	0.61830518	0.51889358	1	0.53000523	0.65353819	0.37031066	0.81074286	0.67456333	0.43171716	0.98679269	0.7757488	0.00005061	0.72464098	0.14896729	0.01540124	0.38230129	0.26925055	1	0.28090555	0.42711216	0.13712998	0.65730399	0.45503569	0.18637971	0.98025459	0.68325319	0.00000036	0.61685677	0.05749583	0.00191132	0.23637887	0.13971238	1	0.14888141	0.27913411	0.05078069	0.53290452	0.30695039	0.08046332	0.99965165	0.13390644	2
AFR	0.24608021	0.9971686	0.88080119	0.00178233	0.85916657	0.38924171	0.12363365	0.63412905	0.41012102	0.4541221	0.60214241	0.53357078	0.50433099	0.82324822	0.59264287	0.28235417	0.99434521	0.77581074	0.00000318	0.7381672	0.15150911	0.01528528	0.40211965	0.16819925	0.20622688	0.36257548	0.28469778	0.25434974	0.67773764	0.35122557	0.07972388	0.99152982	0.68333503	0.00000001	0.63420858	0.05897367	0.00188977	0.25499575	0.06898205	0.09365218	0.21832207	0.15190642	0.12827646	0.55794631	0.20815133	0.02251037	0.99994633	0.19225717	2
AFS	0.22831193	0.99669406	0.88079471	0.00418644	0.85344445	0.3904182	0.12153571	0.60308118	0.39376527	1	0.64833359	0.58199303	0.52079878	0.79697463	0.56135954	0.43371665	0.99339904	0.77579932	0.00001753	0.72836743	0.15242637	0.01477093	0.36370691	0.15505109	1	0.42033645	0.33871589	0.27123137	0.63516856	0.31512453	0.18811013	0.99011492	0.68331993	0.00000007	0.62162114	0.05951003	0.0017952	0.2193448	0.06105373	1	0.27251824	0.19713029	0.14125696	0.50621322	0.17689816	0.0815865	0.99987392	0.2206413	2
AFT	0.24256556	0.99463505	0.88078423	0.00365199	0.85766945	0.3861371	0.12342149	0.69748623	0.48596714	0.50414503	0.6854305	0.60899504	0.35945633	0.86657864	0.6699959	0.31020126	0.98929888	0.77578087	0.00001334	0.73559689	0.14910186	0.01523287	0.48648704	0.23616406	0.25416221	0.46981497	0.37087496	0.12920886	0.75095855	0.4488945	0.09622482	0.98399134	0.68329556	0.00000005	0.63089898	0.05757376	0.00188006	0.33931801	0.11476797	0.12813461	0.32202551	0.22586101	0.04644494	0.65076464	0.30075748	0.02984906	0.99985253	0.19705701	2
AFV	0.26500619	0.95116114	0.88022139	0.03570273	0.85467521	0.38504777	0.12499747	0.590964	0.47328487	0.58558304	0.68313768	0.66671208	0.35158796	0.78758018	0.64192742	0.3488176	0.9047075	0.77478969	0.00127469	0.73046972	0.14826178	0.01562437	0.34923844	0.22399857	0.34290749	0.46667708	0.44450499	0.12361409	0.62028254	0.41207082	0.12167372	0.86052262	0.68198646	0.00004551	0.62431436	0.05708787	0.00195301	0.20638735	0.10601514	0.20080081	0.3188047	0.29635685	0.04346123	0.48852223	0.26451956	0.04244193	0.99071434	0.21355072	2
AFX	0.24222359	0.99463762	0.88078374	0.00306157	0.85963193	0.38619157	0.12230349	0.70649712	0.48698122	0.45943492	0.68731823	0.61131472	0.35273686	0.87560072	0.67198996	0.28557708	0.98930399	0.77577999	0.00000937	0.73896706	0.14914393	0.01495814	0.49913818	0.23715071	0.21108044	0.47240635	0.37370569	0.12442329	0.76667662	0.4515705	0.08155427	0.98399897	0.6832944	0.00000003	0.63523969	0.05759813	0.00182943	0.35263969	0.11548794	0.09697773	0.3246935	0.22845179	0.04388868	0.6713026	0.30345084	0.02329003	0.99981089	0.19534447	2
AFY	0.21154675	0.97928835	0.88008872	0.01809246	0.85363427	0.39308707	0.12795075	0.46904304	0.41607708	1	0.66526827	0.33600536	0.33586591	0.67556391	0.53120501	0.43389531	0.95900568	0.77455615	0.00032734	0.72869146	0.15451745	0.0163714	0.22000138	0.17312014	1	0.44258187	0.1128996	0.11280591	0.45638659	0.28217877	0.18826514	0.9391431	0.68167813	0.00000592	0.622036	0.06073881	0.00209473	0.10319012	0.07203132	1	0.29443568	0.03793487	0.03788766	0.30831831	0.14989477	0.08168736	0.99564761	0.31798423	2
AHT	0.38039773	0.97767114	0.88054209	0.01174879	0.85332811	0.37843549	0.12905529	0.43402983	0.7245291	1	0.56740254	0.5581056	0.36858776	0.6370371	0.66108231	0.43791287	0.95584086	0.77535437	0.00013803	0.72816886	0.14321342	0.01665527	0.18838189	0.52494242	1	0.32194564	0.31148186	0.13585694	0.40581627	0.43702982	0.19176768	0.93449802	0.68273216	0.00000162	0.62136696	0.05419704	0.00214945	0.08176336	0.38033606	1	0.18267277	0.17383977	0.05007521	0.25852002	0.28891268	0.08397754	0.99779368	0.27478757	2
ANA	0.38052131	0.99909604	0.88080793	0.00098462	0.86108007	0.38813059	0.12090262	0.72558988	0.47973073	0.43602623	0.59086722	0.81060032	0.43336862	0.8867517	0.66611718	0.27199798	0.99819289	0.7758226	0.00000097	0.74145889	0.15064535	0.01461744	0.52648067	0.23014158	0.19011887	0.34912407	0.65707288	0.18780836	0.78632858	0.4437121	0.0739829	0.99729056	0.6833507	0	0.63845547	0.05847007	0.00176729	0.38200905	0.11040599	0.08289681	0.20628597	0.53262349	0.08139025	0.69727821	0.29556425	0.0201232	0.99997684	0.16670871	2
ANO	0.29177935	0.98806421	0.88076354	0.01310617	0.85591516	0.38491705	0.12254258	0.61347736	0.50191715	0.8238971	0.68140626	0.65747123	0.39642997	0.80668612	0.66491876	0.42165825	0.97627088	0.77574441	0.00017177	0.73259076	0.14816113	0.01501668	0.37635447	0.25192083	0.67880643	0.4643145	0.43226842	0.15715672	0.6507425	0.44211696	0.17779568	0.96461832	0.68324739	0.00000225	0.62703553	0.05702975	0.00184018	0.23088495	0.12644338	0.55926664	0.31638681	0.28420405	0.06230163	0.52494494	0.29397186	0.07496901	0.99927595	0.19103596	2
APC	0.32980281	0.98776089	0.88057551	0.00815683	0.85393124	0.38231353	0.12613232	0.5406668	0.59115403	1	0.68749402	0.60011508	0.38897517	0.74509877	0.71617499	0.43825874	0.97567158	0.77541322	0.00006653	0.72919857	0.14616364	0.01590936	0.29232059	0.34946308	1	0.47264802	0.36013811	0.15130168	0.55517218	0.51290662	0.19207072	0.96373023	0.68280989	0.00000054	0.62268544	0.05588034	0.00200668	0.15804804	0.20658651	1	0.32494269	0.21612431	0.0588526	0.41365811	0.36733089	0.08417667	0.99860912	0.19002307	2
APD	0.3395747	0.99388909	0.88074882	0.00713891	0.85492932	0.37803244	0.12192297	0.66229182	0.66858423	1	0.5433723	0.69395367	0.30331661	0.84439583	0.77501709	0.43563182	0.98781552	0.77571849	0.00005096	0.73090415	0.14290853	0.01486521	0.43863045	0.44700487	1	0.29525346	0.4815717	0.09200096	0.71300433	0.6006515	0.18977508	0.98177907	0.68321315	0.00000036	0.62487139	0.05402406	0.00181241	0.29050136	0.29886041	1	0.16043255	0.33418845	0.02790542	0.60205788	0.46551518	0.08267206	0.99957266	0.17622598	2
AST	0.26765249	0.99934694	0.88080369	0.00055359	0.853472	0.38245515	0.12046821	0.72028404	0.71610812	1	0.68921562	0.5749454	0.21910835	0.88387166	0.77697634	0.43711536	0.9986943	0.77581513	0.00000031	0.72841446	0.14627194	0.01451259	0.51880909	0.51281083	1	0.47501817	0.33056222	0.04800847	0.78122911	0.60369224	0.19106984	0.99804209	0.68334083	0	0.62168135	0.05594246	0.00174831	0.37368991	0.367228	1	0.32738994	0.19005523	0.01051906	0.69050627	0.46905459	0.08351956	0.99998456	0.21894087	2
ASV	0.37641553	0.98187221	0.88072364	0.01316484	0.91363237	0.58074707	0.18222779	0.52669161	0.35002993	0.45606539	0.60867375	0.56818855	0.66905703	0.76406853	0.59243899	0.3306764	0.96407303	0.77567412	0.00017331	0.83472411	0.33726716	0.03320697	0.27740406	0.12252095	0.20799564	0.37048374	0.32283822	0.44763731	0.58380072	0.35098396	0.10934688	0.94659651	0.68315453	0.00000228	0.76263096	0.19586691	0.00605123	0.14610639	0.042886	0.09485961	0.22550373	0.18343298	0.29949489	0.44606376	0.20793658	0.03615843	0.99815304	0.26556134	2
ATN	0.33396195	0.99585477	0.88073685	0.00454522	0.85616621	0.38004771	0.12011463	0.74216224	0.56179419	0.61127097	0.68921562	0.67196941	0.35800251	0.89748988	0.73406184	0.3553406	0.99172671	0.7756974	0.00002066	0.73302058	0.14443626	0.01442752	0.55080479	0.31561271	0.3736522	0.47501817	0.45154288	0.1281658	0.80548809	0.53884678	0.12626694	0.98761578	0.68318529	0.00000009	0.62758745	0.05489267	0.00173296	0.40878651	0.17730939	0.22840275	0.32738994	0.303423	0.04588368	0.72291742	0.39554686	0.04486777	0.99955051	0.16275593	2
ATO	0.36582858	0.99582106	0.88079695	0.00260612	0.85584168	0.38064685	0.1245395	0.64661489	0.63177561	0.9179574	0.68921562	0.65269742	0.16112656	0.83413855	0.73686147	0.43248466	0.99165958	0.77580327	0.00000679	0.73246498	0.14489202	0.01551009	0.41811082	0.39914042	0.84264578	0.47501817	0.42601393	0.02596177	0.69578711	0.54296483	0.18704298	0.98751549	0.68332516	0.00000002	0.62687406	0.05515269	0.00193162	0.27035668	0.25216719	0.77351293	0.32738994	0.27805819	0.00418313	0.58038285	0.40008986	0.08089322	0.99986266	0.14173846	2
ATS	0.27593876	0.9945462	0.88074758	0.00413168	0.85884204	0.38492794	0.12422295	0.64694718	0.54366497	0.61723326	0.68868075	0.62343465	0.50345921	0.83420451	0.71143351	0.36132478	0.98912215	0.77571629	0.00001707	0.73760965	0.14816952	0.01543134	0.41854065	0.2955716	0.3809769	0.47428118	0.38867077	0.25347118	0.69589716	0.50613764	0.1305556	0.98372768	0.68321024	0.00000007	0.63349018	0.05703459	0.00191693	0.2707737	0.16069192	0.23515161	0.32662832	0.24231083	0.1276124	0.58052055	0.36008328	0.04717297	0.99967203	0.16905312	2
ATT	0.30950439	0.99785905	0.88080119	0.0011514	0.85483441	0.38539636	0.12109457	0.68216521	0.51086742	0.99999998	0.68921562	0.65544535	0.36240795	0.85770339	0.66958316	0.43501296	0.99572268	0.77581074	0.00000133	0.73074187	0.14853035	0.01466389	0.46534938	0.26098552	0.99999996	0.47501817	0.4296086	0.13133953	0.73565511	0.44834161	0.18923628	0.99359089	0.68333503	0	0.6246633	0.05724306	0.00177572	0.31744516	0.133329	0.99999995	0.32738994	0.28158496	0.04759849	0.63097388	0.30020199	0.08232023	0.99996544	0.18870742	2
ATV	0.37027136	0.99654067	0.88079346	0.00393778	0.85420066	0.37539625	0.12112824	0.71864198	0.79635929	1	0.57532004	0.67449072	0.22001221	0.88202256	0.84709158	0.43579332	0.9930933	0.77579712	0.00001551	0.72965877	0.14092234	0.01467205	0.51644629	0.63418812	1	0.33099315	0.45493773	0.04840537	0.7779638	0.71756415	0.18991582	0.98965786	0.68331703	0.00000006	0.62327501	0.05290172	0.0017772	0.37113998	0.50504161	1	0.19042699	0.30685128	0.01064977	0.68618162	0.60784256	0.08276405	0.99985266	0.16112744	2
AVE	0.29150877	0.98816601	0.88074533	0.013082	0.85624581	0.38493883	0.12279514	0.61291181	0.50293816	0.82843748	0.68056921	0.6583471	0.39697578	0.8063712	0.66553537	0.42303317	0.97647207	0.77571234	0.00017114	0.73315689	0.14817791	0.01507865	0.37566088	0.2529468	0.68630866	0.46317445	0.4334209	0.15758977	0.65023451	0.44293733	0.17895706	0.96491651	0.68320502	0.00000224	0.62776251	0.05703943	0.00185158	0.23024699	0.1272166	0.56856382	0.31522227	0.28534139	0.06255932	0.52433039	0.29479047	0.07570477	0.99921975	0.1894598	2
AVL	0.26805929	0.97803118	0.87986727	0.02424486	0.8557682	0.38356627	0.12492676	0.51960429	0.47711528	0.65219037	0.67543906	0.6539587	0.32878074	0.72350325	0.6392347	0.37160951	0.956545	0.77416641	0.00058781	0.73233921	0.14712308	0.01560669	0.26998861	0.22763899	0.42535227	0.45621792	0.42766199	0.10809677	0.52345695	0.408621	0.13809363	0.93553083	0.68116369	0.00001425	0.62671261	0.05643145	0.00194969	0.14028724	0.10861004	0.27741066	0.3081474	0.27967328	0.03554014	0.3787228	0.26120472	0.05131691	0.99378926	0.2205939	2
AWO	0.34768782	0.97576574	0.88034583	0.01373316	0.85095231	0.38290177	0.12684959	0.60750616	0.50377438	0.81900774	0.67595299	0.63651577	0.45524932	0.80138778	0.65172367	0.41884696	0.95211878	0.77500878	0.0001886	0.72411983	0.14661377	0.01609082	0.36906373	0.25378862	0.67077368	0.45691245	0.40515232	0.20725195	0.64222238	0.42474374	0.17543277	0.92904488	0.68227574	0.00000259	0.61619144	0.05613867	0.00204111	0.22420849	0.1278522	0.54936884	0.30885134	0.25788584	0.09435131	0.51466917	0.27681555	0.07347948	0.99733684	0.1770545	2
AWW	0.30447303	0.99528489	0.88078598	0.00322299	0.85940232	0.38760771	0.12376834	0.63901006	0.4724164	0.5165613	0.68040961	0.67178421	0.41206276	0.82780288	0.65460535	0.31424741	0.99059201	0.77578394	0.00001039	0.73857234	0.15023974	0.0153186	0.40833385	0.22317726	0.26683557	0.46295724	0.45129402	0.16979572	0.68525761	0.42850817	0.09875144	0.98592126	0.68329962	0.00000003	0.63473078	0.05823408	0.00189596	0.26092944	0.1054326	0.13783693	0.31500055	0.3031722	0.06996649	0.56725822	0.28050374	0.03103238	0.99983899	0.17569101	2
BCT	0.37306187	0.99687817	0.88083486	0.00736051	0.85345976	0.36083182	0.11240984	0.86824781	0.89101718	1	0.68921562	0.69041697	0.05883373	0.95741007	0.88935964	0.43373094	0.99376609	0.77587005	0.00005418	0.72839356	0.1301996	0.01263597	0.75385426	0.79391161	1	0.47501817	0.4766756	0.00346141	0.91663404	0.79096057	0.18812253	0.99066372	0.68341338	0.0000004	0.62165459	0.04698016	0.00142041	0.65453231	0.70738888	1	0.32738994	0.32910492	0.00020365	0.87759466	0.7034484	0.08159456	0.99951329	0.16462685	2
BEA	0.25103783	0.97952147	0.8806785	0.01246875	0.85426802	0.38661641	0.12723011	0.59320779	0.50955222	0.76854169	0.54317941	0.53083095	0.45716977	0.78946971	0.68070712	0.4097299	0.9594623	0.77559462	0.00015547	0.72977385	0.14947225	0.0161875	0.35189548	0.25964347	0.59065633	0.29504387	0.2817815	0.20900419	0.62326242	0.46336218	0.16787859	0.93981392	0.6830495	0.00000194	0.62342246	0.05778842	0.00205954	0.20874714	0.1323019	0.45394402	0.16026176	0.14957834	0.0955504	0.4920468	0.31541394	0.06878488	0.99880621	0.17651916	2
BEC	0.24456233	0.98815186	0.88061117	0.01399063	0.85216776	0.38864258	0.12682938	0.59531532	0.48152085	0.99342319	0.49300157	0.52192646	0.44533222	0.7940999	0.64145253	0.43250038	0.97644409	0.77547603	0.00019574	0.7261899	0.15104305	0.01608569	0.35440033	0.23186233	0.98688964	0.24305055	0.27240723	0.19832078	0.63059466	0.41146135	0.18705658	0.96487505	0.68289285	0.00000274	0.61883562	0.05870176	0.00204014	0.21097994	0.11164655	0.98039906	0.11982431	0.14217654	0.08831863	0.50075516	0.26393292	0.08090204	0.99743545	0.20139662	2
BIK	0.36209594	0.99463139	0.88078573	0.0029077	0.85553246	0.3735008	0.11927613	0.7484479	0.85396316	1	0.66784215	0.68804202	0.34887553	0.90081145	0.86731063	0.43567755	0.9892916	0.7757835	0.00000845	0.73193579	0.13950285	0.01422679	0.56017426	0.72925307	1	0.44601314	0.47340183	0.12171414	0.81146128	0.75222773	0.18981493	0.98398048	0.68329904	0.00000002	0.62619482	0.05210443	0.00169692	0.41926125	0.62275525	1	0.29786637	0.32572035	0.04246308	0.73097361	0.65241511	0.08269811	0.99983101	0.16111927	2
BOF	0.34901393	0.9939584	0.88077052	0.00636092	0.86088719	0.38960119	0.1235966	0.64096295	0.41141164	0.47274509	0.63376808	0.70720203	0.47059723	0.82754647	0.59394821	0.29227302	0.98795331	0.77575671	0.00004046	0.74112675	0.15178909	0.01527612	0.4108335	0.16925954	0.22348792	0.40166198	0.50013471	0.22146175	0.68483317	0.35277448	0.08542352	0.98198449	0.68326364	0.00000026	0.63802653	0.05913721	0.00188808	0.26332905	0.06963534	0.10565281	0.25456054	0.35369629	0.10421929	0.56673127	0.20952977	0.02496699	0.99974494	0.1453574	2
BOG	0.27556807	0.9890685	0.88075007	0.00926851	0.85498443	0.38929618	0.13131823	0.56809941	0.42567838	0.64629998	0.52970231	0.62184084	0.51174049	0.76949348	0.60154403	0.36814506	0.97825649	0.77572069	0.00008591	0.73099838	0.15155152	0.01724448	0.32273694	0.18120208	0.41770366	0.28058454	0.38668603	0.26187833	0.59212021	0.36185522	0.13553079	0.96756268	0.68321605	0.0000008	0.62499223	0.05899843	0.00226451	0.18334667	0.07713381	0.26996187	0.14862628	0.24045716	0.13401375	0.45563264	0.21767184	0.04989499	0.99953317	0.17524606	2
BOZ	0.17211019	0.94768079	0.88095007	0.03098377	0.85685201	0.40565801	0.13099496	0.49252082	0.1668863	0.41195038	0.18142487	0.91339557	0.56144932	0.69564227	0.28744017	0.25240182	0.89809887	0.77607303	0.00095999	0.73419536	0.16455842	0.01715968	0.24257676	0.02785104	0.16970312	0.03291498	0.83429146	0.31522534	0.48391817	0.08262185	0.06370668	0.85111105	0.68368159	0.00002974	0.62909677	0.06675444	0.00224783	0.11947411	0.00464796	0.06990926	0.0059716	0.76203812	0.17698305	0.33663394	0.02374884	0.01607968	0.98937206	0.49353781	2
BPH	0.2280308	0.9953571	0.88079221	0.00329466	0.85308012	0.39144217	0.1232969	0.60113887	0.39582834	1	0.64808521	0.58126051	0.51932365	0.7962469	0.5639354	0.4333765	0.99073575	0.77579493	0.00001085	0.72774569	0.15322697	0.01520212	0.36136794	0.15668007	1	0.42001444	0.33786378	0.26969706	0.63400913	0.31802314	0.18781519	0.98613586	0.68331413	0.00000004	0.62082538	0.0599795	0.00187437	0.21723232	0.06201841	1	0.27220515	0.19638687	0.14006006	0.50482781	0.17934451	0.08139469	0.99987203	0.22055345	2
BRE	0.35019697	0.9973803	0.8807987	0.00334463	0.85378122	0.38884955	0.12265708	0.61409244	0.43574787	1	0.58188013	0.57842274	0.41466327	0.80624672	0.59584779	0.43403108	0.99476747	0.77580635	0.00001119	0.72894238	0.15120397	0.01504476	0.37710952	0.18987621	1	0.33858449	0.33457287	0.17194563	0.65003378	0.35503458	0.18838298	0.99216148	0.68332922	0.00000004	0.62235732	0.0587956	0.00184535	0.2315801	0.08273815	1	0.19701559	0.19352455	0.07129954	0.5240876	0.21154657	0.08176407	0.99992861	0.16061704	2
BSV	0.36309829	0.97633033	0.88107526	0.02356665	0.86503565	0.40375167	0.12731767	0.49141717	0.14790749	0.15223759	0.55289155	0.90629098	0.56856489	0.69598167	0.26335235	0.06522858	0.9532209	0.77629361	0.00055539	0.74828668	0.16301541	0.01620979	0.24149084	0.02187662	0.02317628	0.30568907	0.82136333	0.32326603	0.48439048	0.06935446	0.00425477	0.93065848	0.6839731	0.00001309	0.64729466	0.06581775	0.00206379	0.11867275	0.00323572	0.0035283	0.1690129	0.74439418	0.18379772	0.33712689	0.01826466	0.00027753	0.99047484	0.42624769	2
CAN	0.30337113	0.99548192	0.88076653	0.00486043	0.85621213	0.37782547	0.12156601	0.64849645	0.63633666	0.69544525	0.68921562	0.60298173	0.14400335	0.83380022	0.77425876	0.38657497	0.99098425	0.77574968	0.00002362	0.73309921	0.14275208	0.0147783	0.42054765	0.40492435	0.4836441	0.47501817	0.36358697	0.02073696	0.6952228	0.59947662	0.14944021	0.9865069	0.68325435	0.00000011	0.62768844	0.05393537	0.00179654	0.27272366	0.25766821	0.33634799	0.32738994	0.2192363	0.00298619	0.57967693	0.46415002	0.05776984	0.99964848	0.18357129	2
CAS	0.36508531	0.99403327	0.88078074	0.0030142	0.85535795	0.37671434	0.12096323	0.69883016	0.82096172	1	0.73621166	0.66776434	0.3426596	0.86825432	0.86667661	0.43754842	0.98810214	0.77577472	0.00000909	0.73163722	0.1419137	0.0146321	0.48836359	0.67397814	1	0.5420076	0.44590922	0.1174156	0.75386557	0.75112835	0.19144862	0.9822064	0.68328743	0.00000003	0.62581171	0.05346092	0.00176995	0.3412832	0.55331025	1	0.39903232	0.29776228	0.04023358	0.65454704	0.65098537	0.08376804	0.99982	0.15889233	2
CDO	0.34180594	0.8676771	0.87091359	0.14748476	0.84038674	0.37113694	0.1386324	0.71308035	0.67198964	1	0.67407993	0.6023546	0.41905566	0.88094481	0.78482328	0.43116977	0.75286356	0.75849049	0.02175175	0.70624987	0.13774263	0.01921894	0.50848358	0.45157008	1	0.45438375	0.36283106	0.17560764	0.77606375	0.61594758	0.18590737	0.65324247	0.66057968	0.00320805	0.59352303	0.05112138	0.00266437	0.36258965	0.30345042	1	0.30629096	0.21855296	0.07358938	0.68366933	0.48341	0.08015764	0.87969903	0.22224745	2
CFI	0.29929337	0.95294291	0.87807275	0.03475977	0.8476764	0.37611521	0.12634783	0.58449078	0.72671365	1	0.68921562	0.61355353	0.5250415	0.78455651	0.79744154	0.43577045	0.90810019	0.77101175	0.00120824	0.71855528	0.14146265	0.01596378	0.34162947	0.52811273	1	0.47501817	0.37644793	0.27566857	0.61552892	0.63591301	0.18989589	0.86536764	0.6770044	0.000042	0.60910236	0.05320625	0.00201699	0.19967928	0.38378673	1	0.32738994	0.23097095	0.14473744	0.48291722	0.50710345	0.08275102	0.98134209	0.18140518	2
CGF	0.37314272	0.97699369	0.88068199	0.01888312	0.8535118	0.39154021	0.12884314	0.48555288	0.37874082	0.6237217	0.59165021	0.57993711	0.59089572	0.69185683	0.5403548	0.35798896	0.95451667	0.77560077	0.00035657	0.7284824	0.15330374	0.01660055	0.2357616	0.14344461	0.38902876	0.35004997	0.33632705	0.34915775	0.47866588	0.29198331	0.1281561	0.93255676	0.68305763	0.00000673	0.62176833	0.06002458	0.00213887	0.11447473	0.05432833	0.24264568	0.20710714	0.19504854	0.20631582	0.33116826	0.15777459	0.04587847	0.9983133	0.20601523	2
CGS	0.3033202	0.9947781	0.88079296	0.00406676	0.8613005	0.39200863	0.12399733	0.60054806	0.35636565	0.37695726	0.63045712	0.60291215	0.48369469	0.79550003	0.5344696	0.23560695	0.98958346	0.77579624	0.00001654	0.74183856	0.15367076	0.01537534	0.36065797	0.12699647	0.14209678	0.39747618	0.36350306	0.23396055	0.63282029	0.28565775	0.05551064	0.98441595	0.68331587	0.00000007	0.63894593	0.06024027	0.0019065	0.21659245	0.04525718	0.05356441	0.25059169	0.21916041	0.11316548	0.50340856	0.15267538	0.01307869	0.9998481	0.21175965	2
CHA	0.24229422	0.99592434	0.88077501	0.003122	0.85967174	0.38453578	0.12188929	0.71297282	0.48742347	0.46093173	0.68731815	0.61154941	0.35310296	0.87729555	0.67176618	0.28845698	0.99186529	0.77576461	0.00000975	0.73903549	0.14786777	0.014857	0.50833025	0.23758164	0.21245806	0.47240624	0.37399269	0.1246817	0.76964748	0.4512698	0.08320743	0.98782279	0.68327408	0.00000003	0.63532793	0.05686045	0.00181091	0.36242565	0.11580287	0.09792866	0.32469338	0.22871501	0.04402548	0.67520831	0.30314779	0.02400176	0.99978013	0.19372907	2
CON	0.26382336	0.99238783	0.88075605	0.00858955	0.85641114	0.38826131	0.12529718	0.58047417	0.47277687	0.77501613	0.46090626	0.60110105	0.50718519	0.77842618	0.64034113	0.41349306	0.98483361	0.77573123	0.00007378	0.73344003	0.15074684	0.01569938	0.33695026	0.22351797	0.60065	0.21243458	0.36132248	0.25723682	0.60594732	0.41003676	0.17097651	0.97733689	0.68322998	0.00000063	0.62812621	0.05852917	0.00196709	0.19559092	0.10567412	0.46551344	0.09791243	0.21719132	0.13046671	0.47168526	0.2625634	0.0706976	0.99969051	0.17942213	2
CSV	0.28167968	0.9690495	0.88057376	0.03180634	0.85853588	0.38841382	0.12477859	0.54656422	0.42552976	0.62233919	0.62609607	0.5289125	0.48505065	0.74851184	0.59810042	0.36230237	0.93905694	0.77541015	0.00101164	0.73708386	0.15086529	0.0155697	0.29873245	0.18107557	0.38730607	0.39199629	0.27974844	0.23527413	0.56026997	0.35772412	0.13126301	0.90999266	0.68280583	0.00003218	0.63281295	0.05859816	0.00194276	0.16327647	0.07705304	0.24103575	0.24542734	0.14796245	0.11411987	0.4193687	0.21395495	0.0475569	0.99168168	0.19319229	2
CTH	0.2806571	0.926485	0.8768872	0.0621408	0.85030937	0.38182333	0.12839189	0.49233357	0.58364873	1	0.60634874	0.58581161	0.58189109	0.69945219	0.69836771	0.43584763	0.85837445	0.76893116	0.00386148	0.72302603	0.14578906	0.01648448	0.24239234	0.34064584	1	0.36765879	0.34317525	0.33859724	0.48923336	0.48771745	0.18996316	0.79527105	0.6742659	0.00023996	0.61479581	0.05566566	0.00211647	0.11933789	0.19881752	1	0.22292945	0.20103604	0.19702672	0.34219534	0.34060612	0.08279499	0.97375465	0.19684328	2
CZP	0.44966128	0.94565373	0.87934009	0.03182661	0.85843179	0.40670378	0.13047636	0.37466301	0.14278256	0.366654	0.50445293	0.77184326	0.64843578	0.57142812	0.23513718	0.22915398	0.89426097	0.77323899	0.00101293	0.73690514	0.16540796	0.01702408	0.14037237	0.02038686	0.13443516	0.25447276	0.59574202	0.42046896	0.32653009	0.0552895	0.05251155	0.84566122	0.67994004	0.00003224	0.63258279	0.06727204	0.00222124	0.05259233	0.00291089	0.04929119	0.12836953	0.45981946	0.27264712	0.18658847	0.01300062	0.01203323	0.98103108	0.53281619	2
DAC	0.32186326	0.99284713	0.88076254	0.00587515	0.85352405	0.38211745	0.12742543	0.66185772	0.64962746	1	0.67299287	0.6529371	0.37749605	0.84497355	0.76318452	0.43443841	0.98574543	0.77574265	0.00003452	0.7285033	0.14601375	0.01623724	0.43805564	0.42201584	1	0.4529194	0.42632685	0.14250327	0.71398029	0.58245062	0.18873673	0.97869452	0.68324507	0.0000002	0.62179509	0.0557944	0.00206904	0.2899305	0.27415308	1	0.30481152	0.27836462	0.05379442	0.60329446	0.4445173	0.08199449	0.99969405	0.16185124	2
DDR	0.33564118	0.95866645	0.88005231	0.02794744	0.85062472	0.38611532	0.12951663	0.59245218	0.52415232	1	0.67294537	0.67787492	0.45471957	0.78728015	0.67881252	0.44128299	0.91904136	0.77449207	0.00078106	0.72356241	0.14908504	0.01677456	0.35099959	0.27473565	1	0.45285548	0.45951441	0.20676989	0.61981004	0.46078643	0.19473068	0.88105411	0.68159353	0.00002183	0.61548007	0.05756402	0.00217258	0.20795047	0.14400333	1	0.304747	0.3114933	0.09402232	0.48796414	0.3127876	0.08593134	0.99376901	0.15488946	2
DFO	0.23689335	0.98945541	0.88070244	0.00944822	0.85809501	0.39034194	0.12791034	0.5377043	0.40810977	0.5982285	0.55900728	0.56886393	0.57200167	0.73984618	0.58191176	0.35361552	0.97902201	0.77563679	0.00008927	0.73632705	0.15236683	0.01636106	0.28912591	0.16655358	0.35787734	0.31248914	0.32360617	0.32718591	0.54737237	0.3386213	0.12504394	0.96869863	0.68310521	0.00000084	0.63183857	0.05947517	0.00209275	0.15546425	0.06797214	0.21409243	0.1746837	0.18408788	0.18715089	0.40497135	0.19704771	0.04421748	0.99925089	0.2148537	2
DFT	0.33048839	0.99650221	0.88070468	0.01129562	0.85276477	0.37955751	0.12270085	0.67992849	0.55225892	0.72505015	0.49735018	0.75316713	0.27607148	0.85770233	0.70897699	0.39256772	0.99301665	0.77564074	0.00012759	0.72720776	0.1440639	0.0150555	0.46230275	0.30498992	0.52569773	0.2473572	0.56726072	0.07621546	0.73565329	0.50264837	0.15410942	0.98954329	0.68311043	0.00000144	0.62013716	0.05468054	0.00184732	0.31433281	0.1684334	0.38115722	0.12302315	0.42724213	0.02104091	0.63097154	0.35636613	0.06049838	0.99909228	0.19672363	2
DOH	0.30539469	0.96609722	0.87945231	0.03246391	0.85348731	0.37357705	0.12576189	0.83409157	0.90177963	1	0.68921562	0.69166163	0.14400335	0.94231086	0.91502381	0.4414302	0.93334384	0.77343636	0.00105391	0.72844059	0.13955982	0.01581605	0.69570874	0.8132065	1	0.47501817	0.47839582	0.02073696	0.88794976	0.83726857	0.19486062	0.90170089	0.68020039	0.00003421	0.6217148	0.05213634	0.00198906	0.5802848	0.73333305	1	0.32738994	0.33088803	0.00298619	0.83672471	0.76612067	0.08601736	0.99218294	0.1939145	2
DON	0.31089344	0.98941247	0.88071865	0.00817623	0.8551222	0.38486258	0.12632426	0.54159168	0.50789974	0.93192761	0.63415035	0.59197138	0.33422065	0.74312625	0.64844665	0.43279623	0.97893704	0.77566534	0.00006685	0.73123398	0.14811921	0.01595782	0.29332155	0.25796214	0.86848907	0.40214667	0.35043011	0.11170345	0.55223663	0.42048306	0.18731258	0.96857251	0.68314293	0.00000055	0.62529441	0.05700554	0.00201586	0.15886051	0.13101891	0.80936895	0.25502145	0.2074446	0.0373336	0.41038154	0.27266083	0.08106818	0.99929418	0.14552726	2
EAB	0.27212896	0.99618502	0.88080992	0.00354748	0.86019221	0.38625693	0.12144815	0.65739776	0.5021	0.58328572	0.67555585	0.6857754	0.35497762	0.84046144	0.67767377	0.34730405	0.9923846	0.77582612	0.00001258	0.73993063	0.14919442	0.01474965	0.43217182	0.25210441	0.34022223	0.45637571	0.4702879	0.12600911	0.70637544	0.45924173	0.1206201	0.98859867	0.68335534	0.00000004	0.63648256	0.05762738	0.00179132	0.28410879	0.12658162	0.19844677	0.30830728	0.32251187	0.04473041	0.59368132	0.31121607	0.04189185	0.99990076	0.20245798	2
EDI	0.28234851	0.99598041	0.88075406	0.00317011	0.85511914	0.38916546	0.12365048	0.62036312	0.50560905	0.99917518	0.42803492	0.55186586	0.2781357	0.81294093	0.62346872	0.4352788	0.99197698	0.77572771	0.00001005	0.73122875	0.15144975	0.01528944	0.3848504	0.25564051	0.99835105	0.18321389	0.30455593	0.07735947	0.66087296	0.38871324	0.18946763	0.98798965	0.68322533	0.00000003	0.6252877	0.05893901	0.00189055	0.238747	0.12925416	0.99752759	0.07842194	0.16807402	0.02151643	0.53725067	0.24235054	0.08247124	0.99971051	0.25581718	2
EEI	0.33777139	0.885545	0.87644605	0.07349553	0.84711001	0.38070131	0.13077944	0.65425834	0.6622099	1	0.68715149	0.63661823	0.52155305	0.83786866	0.78204105	0.43814869	0.78418995	0.76815768	0.00540159	0.71759536	0.14493349	0.01710326	0.42805398	0.43852195	1	0.47217716	0.40528277	0.27201759	0.7020239	0.6115882	0.19197428	0.69443549	0.67324877	0.00039699	0.60788221	0.05517637	0.00223675	0.28005789	0.29039358	1	0.32445724	0.2580104	0.1418716	0.58820382	0.47828708	0.08411328	0.94986144	0.16012199	2
EMT	0.18482075	0.99672585	0.88079371	0.00258327	0.85937476	0.39136592	0.1258124	0.63366836	0.37531853	0.39337054	0.68339424	0.67635362	0.50433862	0.8236323	0.55637688	0.2441223	0.99346242	0.77579756	0.00000667	0.73852498	0.15316728	0.01582876	0.40153559	0.140864	0.15474038	0.46702769	0.45745422	0.25435744	0.67837016	0.30955523	0.0595957	0.99020967	0.68331761	0.00000002	0.63466973	0.05994445	0.00199145	0.2544404	0.05286887	0.06087031	0.31916404	0.30940082	0.12828228	0.55872758	0.17222938	0.01454864	0.99990734	0.22778822	2
EON	0.30153678	0.9813106	0.88047052	0.01850522	0.85082678	0.38394754	0.12600435	0.61764602	0.51416748	1	0.68271206	0.71700825	0.53806084	0.80574668	0.67485921	0.43222454	0.9629705	0.77522833	0.00034244	0.72390622	0.14741571	0.0158771	0.38148661	0.2643682	1	0.46609575	0.51410083	0.28950946	0.64922771	0.45543495	0.18681805	0.94497316	0.68256569	0.00000634	0.6159188	0.0565999	0.00200058	0.23562369	0.13592953	1	0.31820919	0.36861453	0.1557737	0.52311307	0.30735447	0.08074735	0.99763925	0.18275382	2
EPI	0.32953691	0.97469939	0.88032313	0.01294971	0.85429557	0.38206299	0.12587975	0.57167488	0.62848077	1	0.66965231	0.65951587	0.41140125	0.77289697	0.7364562	0.43495579	0.9500389	0.77496882	0.0001677	0.72982093	0.14597212	0.01584571	0.32681217	0.39498807	1	0.44843421	0.43496118	0.16925099	0.59736972	0.54236773	0.18918654	0.92600234	0.68222298	0.00000217	0.62348279	0.05577055	0.00199465	0.18683031	0.24824241	1	0.300295	0.2868638	0.06963007	0.46170525	0.39943008	0.08228778	0.99665115	0.17046003	2
ERI	0.27618723	0.99565033	0.88078349	0.00544175	0.85826952	0.3864748	0.1202527	0.64199004	0.47440029	0.70240283	0.6855618	0.61602481	0.37623525	0.82790927	0.64928455	0.3907183	0.99131959	0.77577955	0.00002961	0.73662658	0.14936277	0.01446071	0.41215122	0.22505564	0.49336974	0.46999498	0.37948656	0.14155297	0.68543376	0.42157043	0.15266079	0.98700768	0.68329382	0.00000016	0.63222414	0.05772495	0.00173894	0.26459698	0.10676646	0.3465443	0.3222106	0.23377314	0.05325722	0.56747697	0.27371917	0.05964737	0.9998343	0.19848594	2
ESV	0.33171522	0.99221079	0.88075655	0.00571283	0.85497525	0.3854944	0.12527698	0.60456587	0.50318999	0.7952577	0.65740801	0.68075339	0.36491203	0.80059197	0.66745236	0.41312004	0.98448226	0.77573211	0.00003264	0.73098267	0.14860593	0.01569432	0.36549989	0.25320017	0.63243482	0.4321853	0.46342518	0.13316079	0.6409475	0.44549265	0.17066816	0.97681392	0.68323114	0.00000019	0.62497209	0.05728675	0.00196614	0.22096876	0.12740779	0.50294866	0.28412208	0.31547826	0.04859197	0.51313742	0.29734512	0.07050644	0.99960924	0.16699283	2
ETL	0.34164419	0.9817314	0.88066428	0.01656075	0.85072881	0.37823941	0.12018535	0.71692107	0.61427222	1	0.67672894	0.67403812	0.37632245	0.88080756	0.75638434	0.43118263	0.96379655	0.77556958	0.00027426	0.72373951	0.14306505	0.01444452	0.51397582	0.37733036	1	0.45796206	0.45432739	0.14161859	0.77582196	0.57211727	0.18591846	0.94618934	0.68301643	0.00000454	0.61570606	0.05411284	0.00173602	0.36848009	0.23178356	1	0.30991618	0.30623398	0.05329425	0.68334985	0.43274055	0.08016481	0.99856735	0.15620134	2
ETR	0.25544911	0.97089386	0.87969146	0.0362742	0.85895838	0.39425266	0.12630742	0.58181341	0.34234426	0.3886355	0.62435766	0.60913581	0.4892897	0.781652	0.5178856	0.23987606	0.94263489	0.77385706	0.00131582	0.7378095	0.15543516	0.01595357	0.33850685	0.11719959	0.15103755	0.38982249	0.37104643	0.23940441	0.61097984	0.2682055	0.05754052	0.91519843	0.68075545	0.00004773	0.63374766	0.06128073	0.00201505	0.19694783	0.04012261	0.05869856	0.24338866	0.22601767	0.11713811	0.47757362	0.13889977	0.01380259	0.99209129	0.2317711	2
ETV	0.31765866	0.98317929	0.88075556	0.0077555	0.86020139	0.38880598	0.12401417	0.58057318	0.40513979	0.4902942	0.57864216	0.52124166	0.5238447	0.77968161	0.58521861	0.30214184	0.96664151	0.77573035	0.00006015	0.73994643	0.15117009	0.01537951	0.33706522	0.16413825	0.24038841	0.33482675	0.27169287	0.27441327	0.60790341	0.34248082	0.09128969	0.95038192	0.68322882	0.00000047	0.63650295	0.05877583	0.00190728	0.19569102	0.06649894	0.11786104	0.19374487	0.14161764	0.14374994	0.47397111	0.20042615	0.02758244	0.99939051	0.17778382	2
EUO	0.31094454	0.91266369	0.87790965	0.07384228	0.84147361	0.38342466	0.13610679	0.65290103	0.66269839	1	0.5839214	0.62248414	0.57698533	0.83494926	0.78571837	0.435093	0.83295501	0.77072536	0.00545268	0.70807783	0.14701447	0.01852506	0.42627976	0.43916915	1	0.3409642	0.38748651	0.33291207	0.69714026	0.61735336	0.18930592	0.76020779	0.67662723	0.00040264	0.59582881	0.05636897	0.00252139	0.27831849	0.29103669	1	0.19909629	0.2412042	0.19208538	0.58207674	0.48506587	0.08236568	0.96694733	0.16745573	2
EWO	0.37548249	0.960484	0.88018623	0.02833938	0.8529699	0.37747688	0.12285239	0.66791895	0.69895737	0.92847935	0.73301282	0.6571977	0.47810727	0.84798232	0.80037793	0.43404395	0.92252952	0.77472779	0.00080312	0.72755765	0.14248879	0.01509271	0.44611573	0.48854141	0.8620739	0.5373078	0.43190882	0.22858656	0.71907402	0.64060482	0.18839415	0.88607485	0.68190473	0.00002276	0.62058478	0.05378623	0.00185418	0.29796915	0.34146962	0.80041781	0.3938535	0.28384948	0.1092889	0.60976206	0.51272596	0.08177134	0.99254787	0.13465034	2
EWS	0.31696917	0.92951905	0.88017924	0.03863987	0.85190753	0.38789094	0.12547902	0.5196901	0.43816235	1	0.41843789	0.54548695	0.4975918	0.72393626	0.59211825	0.43228314	0.86400566	0.7747155	0.00149304	0.72574644	0.15045938	0.01574499	0.2700778	0.19198624	1	0.17509027	0.29755601	0.2475976	0.52408371	0.35060402	0.18686871	0.80310971	0.6818885	0.00005769	0.61826885	0.05836183	0.00197567	0.14035676	0.08412114	1	0.0732644	0.16231292	0.12320253	0.3794032	0.20759904	0.08078019	0.9796621	0.19586757	2
EZT	0.31347183	0.96623276	0.88047825	0.03387379	0.85700509	0.38865347	0.12712909	0.54432443	0.41697733	0.54666035	0.59914379	0.59781976	0.6514435	0.74693404	0.58942304	0.32853398	0.93360574	0.77524194	0.00114743	0.73445772	0.15105152	0.01616181	0.29628909	0.17387009	0.29883754	0.35897328	0.35738846	0.42437863	0.55791046	0.34741952	0.10793458	0.90208044	0.68258367	0.00003887	0.629434	0.0587067	0.00205464	0.16127739	0.07249989	0.16336263	0.21507662	0.21365388	0.2764587	0.41672231	0.20477707	0.03546018	0.99425268	0.18849362	2
FAR	0.30984534	0.98249415	0.88060842	0.01777233	0.85293316	0.37884944	0.12361681	0.60988941	0.62867205	0.87997244	0.67436614	0.68481191	0.17364236	0.80395184	0.75930084	0.43085391	0.96529476	0.77547119	0.00031586	0.72749498	0.1435269	0.01528112	0.37196509	0.39522855	0.77435149	0.4547697	0.46896736	0.03015167	0.64633856	0.57653776	0.18563509	0.94839645	0.68288647	0.00000561	0.62050459	0.05437509	0.001889	0.22685757	0.24846914	0.68140797	0.30668129	0.32115443	0.00523561	0.51962507	0.4377656	0.0799816	0.99773938	0.18117491	2
FAU	0.18438709	0.99738784	0.88080094	0.00182612	0.86125458	0.39167093	0.12348548	0.64138048	0.3767745	0.39288113	0.68489015	0.67690868	0.49901764	0.8294743	0.55814468	0.24426093	0.9947825	0.7758103	0.00000333	0.74175945	0.15340612	0.01524866	0.41136892	0.14195902	0.15435558	0.46907452	0.45820536	0.24901861	0.68802762	0.31152548	0.0596634	0.99218397	0.68333444	0.00000001	0.63884373	0.06008472	0.00188299	0.26384399	0.05348654	0.0606434	0.32126452	0.31016319	0.12426468	0.57070123	0.17387629	0.01457344	0.99992253	0.22566614	2
FER	0.32509744	0.99337622	0.88078324	0.00354334	0.85635297	0.38026558	0.12034362	0.7421295	0.65450726	1	0.66789589	0.63806284	0.37660813	0.8962153	0.7820858	0.43643219	0.98679632	0.77577911	0.00001256	0.7333404	0.14460191	0.01448259	0.55075619	0.42837975	1	0.44608492	0.40712419	0.14183368	0.80320187	0.61165821	0.19047305	0.98026	0.68329324	0.00000004	0.62799823	0.05498713	0.00174289	0.40873241	0.28037765	1	0.29793828	0.25977082	0.05341572	0.71984181	0.4783692	0.08312857	0.99977709	0.15712102	2
FRA	0.26196907	0.90825111	0.88007401	0.0599579	0.92861888	0.65369993	0.21232969	0.82312116	0.77254941	0.92933314	0.6830986	0.7231641	0.15975132	0.9901619	1	0.51798113	0.82492008	0.77453026	0.00359495	0.86233303	0.4273236	0.0450839	0.67752845	0.5968326	0.86366008	0.4666237	0.52296632	0.02552048	0.98042058	1	0.26830445	0.74923458	0.68164394	0.00021555	0.80077874	0.27934141	0.00957265	0.55768801	0.46108267	0.80262793	0.31875	0.37819047	0.00407693	0.9707751	1	0.13897664	0.93351188	0.40260797	2
GIS	0.28686676	0.99779921	0.88080543	0.00192535	0.86134949	0.38481901	0.11856222	0.73851231	0.50092998	0.45708742	0.68921562	0.63854441	0.31360366	0.89428854	0.68495879	0.28353471	0.99560326	0.77581821	0.00000371	0.74192294	0.14808567	0.014057	0.54540043	0.25093085	0.20892891	0.47501817	0.40773896	0.09834726	0.79975199	0.46916854	0.08039193	0.99341215	0.68334489	0.00000001	0.63905495	0.05698618	0.00166663	0.40278493	0.12569879	0.09549878	0.32738994	0.26035943	0.03084206	0.71520904	0.32136112	0.0227939	0.99990241	0.18373783	2
GIU	0.3111827	0.97812171	0.88067251	0.01963939	0.85251679	0.3810499	0.12383906	0.59126211	0.60744819	0.82972154	0.67799251	0.65438979	0.16254252	0.78788659	0.74778901	0.42602311	0.95672207	0.77558408	0.00038571	0.72678487	0.14519903	0.01533611	0.34959089	0.3689933	0.68843784	0.45967384	0.428226	0.02642007	0.62076528	0.5591884	0.18149569	0.93579062	0.68303558	0.00000758	0.6195963	0.05532808	0.00189921	0.20669985	0.22414431	0.5712117	0.31165542	0.28022672	0.00429439	0.48909264	0.41815494	0.07732136	0.99770267	0.1788431	2
GME	0.24224289	0.99530279	0.88078249	0.00257896	0.85868896	0.38430702	0.12174112	0.70708602	0.48653855	0.45625841	0.68921562	0.61098467	0.35211451	0.87221106	0.67070202	0.28568284	0.99062764	0.77577779	0.00000665	0.73734674	0.14769188	0.0148209	0.49997064	0.23671976	0.20817174	0.47501817	0.37330227	0.12398463	0.76075213	0.4498412	0.08161469	0.98597445	0.6832915	0.00000002	0.6331515	0.05675903	0.00180431	0.35352225	0.11517329	0.09498011	0.32738994	0.22808196	0.04365679	0.66353642	0.3017094	0.02331592	0.99980342	0.19712952	2
GON	0.37030691	0.97217161	0.88023461	0.01926976	0.88238878	0.48913387	0.15584695	0.63307122	0.49273837	0.83339942	0.68877866	0.62412372	0.37138515	0.84073487	0.69615236	0.44576362	0.94511764	0.77481296	0.00037132	0.77860996	0.23925194	0.02428827	0.40077917	0.2427911	0.69455459	0.47441604	0.38953042	0.13792693	0.70683513	0.48462811	0.19870521	0.91881654	0.68201718	0.00000716	0.68703669	0.11702623	0.00378525	0.25372176	0.11963249	0.57884139	0.32676764	0.24311518	0.05122401	0.59426094	0.33737501	0.08857555	0.9954228	0.13864116	2
GOO	0.37192745	0.90905303	0.87603233	0.04667902	0.84118276	0.39257508	0.13264839	0.42384917	0.39596668	0.91143289	0.50375462	0.67653509	0.4619856	0.62761499	0.48506322	0.43593767	0.82637742	0.76743265	0.00217893	0.70758843	0.1541152	0.01759559	0.17964812	0.15678962	0.83070991	0.25376872	0.45769972	0.2134307	0.39390058	0.23528632	0.19004166	0.7512209	0.67229581	0.00010171	0.59521118	0.06050179	0.00233403	0.07614371	0.06208346	0.75713633	0.12783716	0.30964992	0.09860191	0.24721791	0.11412874	0.08284632	0.96460278	0.30283744	2
HEU	0.32409357	0.99464324	0.88078822	0.00452298	0.85765108	0.38639854	0.12317904	0.6148832	0.48399142	0.58816504	0.60867714	0.55466968	0.55105676	0.80668506	0.65963028	0.34809441	0.98931517	0.7757879	0.00002046	0.73556538	0.14930384	0.01517307	0.37808136	0.23424769	0.34593811	0.37048786	0.30765845	0.30366356	0.65074078	0.4351121	0.12116972	0.98401564	0.68330484	0.00000009	0.63085844	0.05769078	0.001869	0.23247588	0.11337387	0.2034687	0.22550749	0.17064881	0.16733586	0.52494287	0.28701312	0.0421785	0.99984975	0.15497439	2
IFO	0.3161121	0.95660942	0.88018224	0.02425132	0.85464766	0.38927439	0.1284222	0.52538149	0.40948671	0.64615039	0.51270539	0.63340154	0.64376478	0.73201464	0.5633163	0.36777775	0.91510159	0.77472077	0.00058813	0.73042262	0.15153455	0.01649226	0.27602571	0.16767937	0.41751032	0.26286682	0.40119751	0.41443309	0.53584543	0.31732526	0.13526047	0.8753948	0.68189546	0.00001426	0.62425398	0.05898852	0.00211797	0.1450188	0.06866247	0.26977446	0.13477324	0.25411912	0.26679743	0.39224669	0.17875449	0.04974579	0.99411255	0.17722366	2
IFR	0.3119633	0.99296407	0.88077202	0.00598645	0.8596105	0.39076678	0.12421285	0.58403623	0.38544317	0.44580742	0.60227158	0.61125909	0.48979713	0.78149347	0.56416664	0.27609415	0.98597764	0.77575934	0.00003584	0.73893022	0.15269868	0.01542883	0.34109832	0.14856643	0.19874426	0.36273106	0.37363767	0.23990123	0.61073205	0.31828399	0.07622798	0.97904037	0.68326712	0.00000021	0.63519218	0.05966957	0.00191646	0.19921377	0.05726392	0.08860167	0.21846261	0.22838942	0.11750294	0.47728311	0.17956521	0.0210461	0.99968393	0.16999397	2
IFW	0.26691834	0.96984572	0.88012812	0.02028648	0.85573452	0.3833484	0.12208124	0.64142503	0.55108365	0.91067822	0.66775049	0.57319438	0.45515386	0.82837527	0.70237074	0.43230315	0.94060072	0.77462551	0.00041154	0.73228157	0.146956	0.01490383	0.41142607	0.30369319	0.82933481	0.44589072	0.3285518	0.20716504	0.68620559	0.49332466	0.18688601	0.91223758	0.68176969	0.00000835	0.62663862	0.05633535	0.00181948	0.26389898	0.16736035	0.75525715	0.29774375	0.18832405	0.09429197	0.56843574	0.3464968	0.08079141	0.99451331	0.1709513	2
IFY	0.32836551	0.96986695	0.87980792	0.02664385	0.8517422	0.39081036	0.12486614	0.54854636	0.38025233	0.88654675	0.55397228	0.46951803	0.35323027	0.7508514	0.53305486	0.42522275	0.9406419	0.77406197	0.00070989	0.72546478	0.15273274	0.01559155	0.30090311	0.14459183	0.78596514	0.30688529	0.22044718	0.12477162	0.56377783	0.28414749	0.18081438	0.91229749	0.68102585	0.00001891	0.61790897	0.05968953	0.00194686	0.16505931	0.05498138	0.69679485	0.17000594	0.10350393	0.04407311	0.42331338	0.1514662	0.07688639	0.9911513	0.21897122	2
IHW	0.35552266	0.95112697	0.87927126	0.04119446	0.85547735	0.38584298	0.12988032	0.51399557	0.51934007	0.78843085	0.68219089	0.63497918	0.52195804	0.72085833	0.68003829	0.4168589	0.90464251	0.77311794	0.00169698	0.73184149	0.14887481	0.0168689	0.26419144	0.26971411	0.62162321	0.4653844	0.40319856	0.2724402	0.51963673	0.46245208	0.17377134	0.86042989	0.67978039	0.00006991	0.62607382	0.0574423	0.00219094	0.13579323	0.14007335	0.49010692	0.317481	0.25602269	0.14220235	0.37458447	0.31448512	0.07243813	0.98804561	0.13912765	2
IMF	0.32290098	0.95914336	0.88034907	0.02505627	0.84549042	0.38274927	0.13646374	0.64885784	0.56795434	1	0.68039685	0.63318737	0.52057125	0.83527269	0.71284576	0.43893477	0.91995599	0.77501448	0.00062782	0.71485405	0.146497	0.01862235	0.4210165	0.32257213	1	0.46293987	0.40092625	0.27099443	0.69768046	0.50814908	0.19266373	0.88236969	0.68228328	0.00001573	0.60440226	0.05607162	0.00254128	0.27317986	0.18320624	1	0.31498283	0.25386144	0.14107191	0.58275344	0.36223191	0.08456681	0.99545495	0.14964859	2
IRN	0.25116078	0.96267247	0.87999695	0.02685068	0.85293316	0.38264033	0.12313189	0.65171848	0.54141592	0.98515643	0.67531512	0.56353222	0.53312146	0.83543972	0.70332301	0.43903195	0.92673828	0.77439463	0.00072096	0.72749498	0.14641363	0.01516146	0.42473698	0.2931312	0.97053319	0.45605052	0.31756856	0.2842185	0.69795953	0.49466326	0.19274906	0.89214543	0.68146491	0.00001936	0.62050459	0.05602376	0.00186686	0.27680894	0.1587059	0.95612701	0.30797781	0.17896012	0.15152298	0.58310312	0.34790806	0.084623	0.99381205	0.20368731	2
IRR	0.13300092	0.95858734	0.878973	0.03939726	0.85076861	0.39504788	0.13384384	0.49240177	0.39621274	1	0.18807405	0.34636077	0.64138462	0.70281418	0.52199555	0.43364376	0.91888968	0.77259354	0.00155214	0.72380723	0.15606282	0.01791417	0.24245951	0.15698454	1	0.03537185	0.11996578	0.41137424	0.49394778	0.27247935	0.18804691	0.88083601	0.67908886	0.00006115	0.61579248	0.06165229	0.0023977	0.11938749	0.06219927	1	0.00665253	0.04155144	0.26384911	0.3471535	0.14223301	0.08154537	0.98387423	0.27891586	2
ISV	0.24187428	0.97967107	0.88063037	0.01701981	0.85302807	0.38596281	0.1266105	0.58754378	0.48772677	0.97016758	0.47578968	0.51900569	0.45336496	0.78733973	0.64855854	0.43285054	0.9597554	0.77550985	0.00028967	0.72765689	0.14896729	0.01603022	0.34520769	0.23787741	0.94122513	0.22637582	0.26936691	0.20553979	0.61990386	0.42062817	0.18735959	0.9402446	0.68293752	0.00000493	0.62071175	0.05749583	0.00202959	0.20282463	0.11601918	0.91314611	0.10770728	0.13980296	0.09318454	0.48807494	0.27280199	0.0810987	0.99685368	0.19556426	2
ITE	0.26443091	0.99459622	0.88078224	0.00679585	0.91152905	0.58251179	0.18527199	0.58831732	0.47484704	0.57330912	0.6497477	0.57765094	0.52711378	0.82128528	0.73446463	0.39102702	0.98922165	0.77577735	0.00004618	0.83088521	0.33931999	0.03432571	0.34611727	0.22547971	0.32868335	0.42217207	0.3336806	0.27784894	0.67450952	0.53943829	0.15290213	0.98387611	0.68329092	0.00000031	0.75737601	0.19765789	0.00635959	0.20362679	0.10706837	0.18843716	0.27430533	0.19275091	0.146458	0.55396474	0.39619834	0.05978886	0.99969051	0.22734231	2
ITG	0.29303858	0.98265697	0.88056777	0.02000421	0.85538856	0.38796719	0.12713919	0.57908467	0.4480588	0.91003342	0.45642469	0.56604109	0.46863707	0.77755483	0.62172578	0.43306635	0.96561472	0.77539961	0.00040017	0.73168959	0.15051854	0.01616437	0.33533905	0.20075669	0.82816083	0.2083235	0.32040252	0.2196207	0.60459151	0.38654295	0.18754647	0.94886803	0.6827919	0.00000801	0.62587891	0.05839625	0.00205513	0.1941897	0.0899508	0.75365404	0.09508399	0.18136099	0.1029224	0.47010305	0.24032371	0.08122006	0.99805545	0.17561861	2
ITH	0.32095518	0.96904282	0.88041341	0.02845072	0.85229941	0.38619157	0.12437786	0.6342434	0.51933114	0.92484171	0.67467111	0.57215127	0.46810796	0.82174171	0.67869068	0.43512016	0.93904398	0.77512777	0.00080944	0.72641429	0.14914393	0.01546985	0.40226469	0.26970483	0.85533218	0.4551811	0.32735708	0.21912506	0.67525943	0.46062105	0.18932955	0.90997382	0.68243288	0.00002303	0.61912247	0.05759813	0.00192411	0.25513373	0.14006611	0.79104687	0.30709754	0.18729777	0.10257419	0.55488884	0.31261921	0.0823811	0.99609014	0.15644669	2
ITR	0.31851593	0.95895258	0.87990493	0.04006915	0.85498137	0.38454667	0.12981634	0.64577843	0.52815269	0.9109592	0.67896029	0.57227293	0.45387572	0.83083187	0.68776091	0.43387387	0.91959006	0.77423268	0.00160554	0.73099314	0.14787614	0.01685228	0.41702978	0.27894526	0.82984667	0.46098708	0.3274963	0.20600317	0.6902816	0.47301507	0.18824653	0.88184326	0.68125115	0.00006433	0.62498552	0.05686528	0.0021877	0.26930883	0.14732569	0.75595646	0.31299192	0.18741727	0.09349984	0.57350795	0.32532128	0.08167525	0.99232344	0.15724122	2
ITT	0.16848347	0.92726734	0.87731139	0.04105242	0.84954091	0.39006961	0.13577004	0.52340973	0.46049451	1	0.18807405	0.40998777	0.50439998	0.73438293	0.59988563	0.43007212	0.85982472	0.76967528	0.0016853	0.72171976	0.1521543	0.0184335	0.27395774	0.21205519	1	0.03537185	0.16808997	0.25441934	0.53931829	0.35986277	0.18496203	0.79728739	0.67524489	0.00006919	0.61313047	0.05935077	0.00250272	0.14339215	0.09765025	1	0.00665253	0.06891483	0.12832911	0.39606614	0.2158765	0.07954701	0.97682692	0.23300566	2
ITW	0.33086137	0.98263225	0.88076029	0.01309405	0.85162586	0.38447042	0.12294331	0.66586913	0.50742394	1	0.6876327	0.58821882	0.40111963	0.84514697	0.66089335	0.4320173	0.96556615	0.7757387	0.00017145	0.72526661	0.1478175	0.01511506	0.4433817	0.25747905	1	0.47283873	0.34600138	0.16089696	0.71427339	0.43678002	0.18663895	0.94879644	0.68323984	0.00000225	0.6176558	0.05683146	0.0018583	0.29523419	0.13065103	1	0.32513937	0.20352453	0.06453893	0.60366599	0.28866501	0.08063125	0.99884886	0.18270932	2
IWR	0.26180537	0.98643462	0.88054059	0.01550058	0.85011343	0.3887733	0.12662733	0.60283641	0.44064266	0.94002215	0.4540509	0.59380051	0.48270707	0.80030684	0.6133393	0.42867719	0.97305327	0.77535173	0.00024027	0.72269285	0.15114468	0.01603448	0.36341173	0.19416596	0.88364164	0.20616222	0.35259905	0.23300612	0.64049103	0.3761851	0.18376413	0.95985344	0.68272868	0.00000372	0.6143709	0.05876101	0.0020304	0.21907782	0.08555781	0.83064272	0.09360814	0.2093735	0.1124737	0.51258935	0.2307291	0.07877549	0.9979571	0.1856924	2
IWS	0.23362439	0.93317948	0.87980218	0.07751111	0.84408821	0.38599549	0.13422774	0.56057982	0.47886101	0.986259	0.4842251	0.49418366	0.49176199	0.76127679	0.63289946	0.43391103	0.87082394	0.77405188	0.00600797	0.71248491	0.14899252	0.01801709	0.31424973	0.22930786	0.97270682	0.23447395	0.24421749	0.24182985	0.57954236	0.40056173	0.18827878	0.81263503	0.68101254	0.00046568	0.60140011	0.05751044	0.00241839	0.17616206	0.10980659	0.95934085	0.11353817	0.12068829	0.11892273	0.44119215	0.25351531	0.08169624	0.97932552	0.2079673	2
IWV	0.2412107	0.92275229	0.87604804	0.08247582	0.84537408	0.38160546	0.13148324	0.55809728	0.59936525	1	0.57929682	0.56733125	0.58556956	0.76026819	0.71604321	0.43526308	0.85147178	0.76746017	0.00680226	0.71465734	0.14562273	0.01728784	0.31147257	0.35923871	1	0.3355848	0.32186475	0.34289171	0.57800773	0.51271788	0.18945395	0.78569753	0.67233198	0.00056102	0.60415279	0.05557043	0.00227306	0.17383199	0.2153152	1	0.19440321	0.18260393	0.20078695	0.43944089	0.36712816	0.08246231	0.96448671	0.20526266	2
IWW	0.29440147	0.98312605	0.88052812	0.01913229	0.85297602	0.38962298	0.13059759	0.57051989	0.44320486	0.89862019	0.45536536	0.5691068	0.45597332	0.76970733	0.61775756	0.43195298	0.96653682	0.77532978	0.00036604	0.7275681	0.15180607	0.01705573	0.32549294	0.19643055	0.80751825	0.20735761	0.32388255	0.20791167	0.59244937	0.3816244	0.18658338	0.95022753	0.68269967	0.000007	0.62059814	0.05914713	0.00222744	0.1857002	0.08705897	0.72565221	0.09442347	0.18432376	0.09480218	0.45601262	0.23575135	0.08059525	0.99775368	0.16897694	2
JBW	0.3658879	0.99510724	0.88075805	0.00454594	0.85514057	0.37770564	0.12148183	0.78101924	0.68142274	1	0.6243758	0.67062832	0.33031439	0.91791935	0.79897065	0.43529881	0.99023842	0.77573474	0.00002067	0.7312654	0.14266155	0.01475783	0.60999105	0.46433696	1	0.38984514	0.44974235	0.10910759	0.84257593	0.6383541	0.18948505	0.98539342	0.68323462	0.00000009	0.62533471	0.05388407	0.00179281	0.47641475	0.31640976	1	0.24340987	0.30160996	0.03603981	0.77341675	0.51002619	0.08248262	0.99963823	0.15396864	2
JNT	0.42389275	0.94249976	0.87936577	0.07550073	0.8539986	0.39262955	0.12823699	0.46454813	0.35585726	0.69622287	0.52183729	0.57166935	0.53841075	0.66888459	0.50645831	0.38660641	0.88830579	0.77328416	0.00570036	0.72931361	0.15415796	0.01644473	0.21580497	0.12663439	0.48472628	0.27231416	0.32680584	0.28988614	0.4474066	0.25650002	0.14946452	0.83722799	0.67999962	0.00043038	0.6228328	0.06052697	0.00210882	0.10025179	0.04506377	0.33747752	0.14210369	0.18682488	0.15607781	0.29926338	0.12990657	0.05778394	0.97017466	0.22967521	2
JOZ	0.28587045	0.95984775	0.87918796	0.02785694	0.84818156	0.39420909	0.1296648	0.50615758	0.31003881	1	0.18690923	0.5199068	0.42935716	0.71192244	0.40731735	0.42880153	0.92130771	0.77297148	0.00077601	0.71941197	0.1554008	0.01681296	0.2561955	0.09612406	1	0.03493506	0.27030308	0.18434757	0.50683355	0.16590742	0.18387076	0.88431513	0.67958722	0.00002162	0.61019197	0.06126041	0.00218005	0.12967529	0.02980219	1	0.00652969	0.14053241	0.07915095	0.36082618	0.06757697	0.07884406	0.98921447	0.37187305	2
JRY	0.35574619	0.96814567	0.8800957	0.01790631	0.85203305	0.3797427	0.12424316	0.60512792	0.55163348	0.92417007	0.57672058	0.6137988	0.30861096	0.80066112	0.68939942	0.42931177	0.93730603	0.77456844	0.00032064	0.72596032	0.14420452	0.01543636	0.36617979	0.30429949	0.85409032	0.33260663	0.37674896	0.09524073	0.64105823	0.47527156	0.1843086	0.90744877	0.68169436	0.00000574	0.61854219	0.05476061	0.00191786	0.22158562	0.16786179	0.78932471	0.19182109	0.23124806	0.02939233	0.5132704	0.32765194	0.07912585	0.99454268	0.15938688	2
JSN	0.335772	0.98084671	0.88040294	0.02190223	0.85494769	0.38944869	0.12607507	0.55168107	0.41147985	0.63734429	0.60113206	0.51846388	0.5197386	0.75367399	0.58098932	0.3646849	0.96206027	0.77510933	0.00047971	0.73093556	0.15167028	0.01589492	0.304352	0.16931567	0.40620774	0.36135975	0.26880479	0.27012821	0.56802449	0.33754859	0.13299507	0.94363365	0.68240853	0.00001051	0.62491167	0.05906779	0.00200395	0.16790524	0.06966999	0.25889418	0.21722493	0.13936557	0.14039606	0.42810529	0.19611213	0.0485013	0.99517154	0.18624988	2
JSR	0.15045273	0.95032674	0.87890293	0.0416078	0.86182404	0.4063334	0.13134517	0.44247251	0.12175904	0.15415175	0.17116958	0.62607851	0.52788694	0.64915626	0.22448315	0.06250732	0.90312092	0.77247035	0.00173121	0.74274067	0.16510683	0.01725155	0.19578192	0.01482526	0.02376276	0.02929902	0.39197431	0.27866463	0.42140384	0.05039268	0.00390717	0.85825996	0.67892645	0.00007203	0.64011177	0.06708842	0.00226591	0.08662812	0.00180511	0.00366307	0.0050151	0.24540669	0.14710342	0.27355694	0.01131231	0.00024423	0.98211551	0.54476784	2
JST	0.21758481	0.95636753	0.88060493	0.03603982	0.86337627	0.40647502	0.12797769	0.46466417	0.1035188	0.11965258	0.18007971	0.88423819	0.55015677	0.6705741	0.19722771	0.03499324	0.91463886	0.77546505	0.00129887	0.74541858	0.16522194	0.01637829	0.21591279	0.01071614	0.01431674	0.0324287	0.78187718	0.30267247	0.44966963	0.03889877	0.00122453	0.87473091	0.68287834	0.00004681	0.64357671	0.06715859	0.00209606	0.10032693	0.00110932	0.00171303	0.00583975	0.69136566	0.16651731	0.30153681	0.00767192	0.00004285	0.98464474	0.59148058	2
JSW	0.35391206	0.96968233	0.88071316	0.02271902	0.85673873	0.38896938	0.1263613	0.52693685	0.428045	0.64418718	0.50484029	0.68812787	0.54456477	0.73108796	0.59409988	0.37067623	0.94028383	0.77565567	0.00051615	0.73400125	0.15129718	0.01596718	0.27766245	0.18322252	0.41497713	0.25486372	0.47351996	0.29655079	0.5344896	0.35295466	0.13740086	0.91177662	0.68313016	0.00001173	0.62884729	0.05884997	0.00201763	0.14631058	0.07842748	0.26732295	0.12866548	0.32584228	0.16149111	0.39075891	0.20969032	0.05093123	0.99628862	0.19587715	2
KFI	0.2395999	0.99554026	0.88078448	0.00226177	0.85758067	0.3838495	0.12231696	0.71232954	0.48783684	0.46156454	0.68678365	0.60972632	0.35800251	0.87777006	0.67183829	0.28507828	0.9911004	0.77578131	0.00000512	0.7354446	0.14734044	0.01496144	0.50741337	0.23798478	0.21304182	0.47167178	0.37176619	0.1281658	0.77048028	0.45136668	0.08126963	0.98668035	0.68329614	0.00000001	0.63070307	0.05655655	0.00183004	0.36144553	0.11609774	0.09833255	0.32393646	0.22667563	0.04588368	0.67630452	0.30324542	0.0231682	0.99983772	0.20235467	2
LAU	0.33989652	0.99780378	0.88080394	0.00183681	0.85932578	0.38993889	0.12448225	0.6395672	0.39070356	0.42532118	0.54900137	0.73214448	0.47959431	0.82693791	0.57308022	0.26460315	0.99561239	0.77581557	0.00000337	0.73844079	0.15205234	0.01549583	0.4090462	0.15264928	0.18089811	0.30140251	0.53603554	0.2300107	0.68382631	0.32842094	0.07001482	0.99342581	0.68334141	0.00000001	0.6345612	0.05929112	0.00192896	0.26161253	0.05964062	0.0769398	0.16547039	0.39245546	0.11031182	0.5654819	0.18821155	0.01852614	0.99997228	0.16952467	2
LEV	0.27127842	0.99748047	0.88079695	0.00269843	0.85799704	0.3851567	0.12301403	0.64912328	0.50452267	0.59344948	0.67311909	0.68824633	0.36037991	0.83379064	0.67949875	0.35147454	0.9949673	0.77580327	0.00000728	0.73615892	0.14834568	0.01513245	0.42136103	0.25454312	0.35218229	0.45308931	0.47368301	0.12987368	0.69520684	0.46171855	0.12353435	0.99246045	0.68332516	0.00000002	0.63162218	0.05713633	0.0018615	0.27351526	0.12842277	0.2090024	0.30498306	0.32601059	0.04680387	0.57965696	0.31373718	0.04341918	0.99989354	0.19768457	2
LIO	0.32779477	0.99242662	0.88072389	0.00621361	0.85505485	0.38429613	0.12889365	0.5166857	0.55223004	0.85895881	0.67712216	0.66147155	0.20470859	0.72210738	0.68748493	0.42666912	0.98491059	0.77567456	0.00003861	0.73111879	0.14768351	0.01661357	0.26696411	0.30495802	0.73781024	0.45849441	0.43754461	0.04190561	0.52143906	0.47263552	0.18204654	0.97745148	0.68315511	0.00000024	0.62514667	0.0567542	0.00214138	0.13793654	0.16840698	0.63374861	0.31045673	0.28942331	0.00857844	0.376535	0.3249298	0.07767364	0.99949038	0.19778155	2
LOS	0.30231308	0.99672345	0.88081217	0.00631157	0.85664688	0.3831959	0.12466073	0.60400428	0.65904417	0.72988878	0.67276642	0.68124944	0.15933741	0.80011746	0.79036537	0.40103876	0.99345764	0.77583007	0.00003984	0.73384387	0.14683909	0.0155403	0.36482117	0.43433922	0.53273764	0.45261465	0.4641008	0.02538841	0.64018795	0.62467742	0.16083209	0.99020253	0.68336056	0.00000025	0.62864506	0.05626814	0.00193726	0.22035355	0.28624873	0.38883923	0.30450394	0.31616841	0.00404532	0.51222555	0.4937234	0.0644999	0.99974494	0.19162998	2
LOV	0.30038349	0.97682521	0.88055605	0.00941836	0.85506403	0.39028748	0.1296446	0.50331694	0.43058238	0.76352286	0.18572786	0.792917	0.40660256	0.70819977	0.57778689	0.40523498	0.95418748	0.77537896	0.00008871	0.7311345	0.15232431	0.01680772	0.25332794	0.18540119	0.58296716	0.03449484	0.62871737	0.16532564	0.50154691	0.3338377	0.16421539	0.93207439	0.68276464	0.00000084	0.62516682	0.05945027	0.00217903	0.12750425	0.07983048	0.44510875	0.00640665	0.4985207	0.06722183	0.3551954	0.19288705	0.06654582	0.9983114	0.2820664	2
LTA	0.21314412	0.99597641	0.88080219	0.0012823	0.85815318	0.38430702	0.12059618	0.68073743	0.49852458	0.53786896	0.68921562	0.53051227	0.35800251	0.85701078	0.67635351	0.32384468	0.991969	0.7758125	0.00000164	0.73642689	0.14769188	0.01454344	0.46340344	0.24852675	0.28930302	0.47501817	0.28144327	0.1281658	0.73446747	0.45745407	0.10487538	0.98797772	0.68333735	0	0.63196708	0.05675903	0.00175388	0.31545607	0.12389669	0.15560711	0.32738994	0.14930911	0.04588368	0.62944654	0.30940067	0.03396333	0.9999081	0.21742897	2
LTF	0.30320971	0.98608704	0.88066852	0.018162	0.8541578	0.38640944	0.12302076	0.62659979	0.46416558	0.71278575	0.684892	0.70605539	0.5327659	0.81585714	0.63798655	0.39521751	0.97236764	0.77557705	0.00032986	0.72958555	0.14931225	0.01513411	0.39262729	0.21544968	0.50806353	0.46907706	0.49851422	0.2838395	0.66562288	0.40702684	0.15619688	0.95883913	0.68302629	0.00000599	0.62318119	0.05769566	0.00186181	0.24602018	0.10000433	0.36214044	0.32126713	0.35197865	0.15122001	0.54305318	0.25967765	0.06173174	0.99892418	0.20209735	2
LTJ	0.35811341	0.96046987	0.87970518	0.03897701	0.85722246	0.3882831	0.12198021	0.57827193	0.48020561	0.54965833	0.54271923	0.70579821	0.32249332	0.77650686	0.65509765	0.33066068	0.92250237	0.7738812	0.00151921	0.73483034	0.15076376	0.01487917	0.33439842	0.23059743	0.30212428	0.29454416	0.49815112	0.10400194	0.60296291	0.42915293	0.10933648	0.88603573	0.68078729	0.00005921	0.62991307	0.05853902	0.00181496	0.19337322	0.11073418	0.16606512	0.15985478	0.35159417	0.03353993	0.46820483	0.28113708	0.03615328	0.98427968	0.17556851	2
LTL	0.29757915	0.99288718	0.88076927	0.00634198	0.85740309	0.38960119	0.12681255	0.59251898	0.42948374	0.51248207	0.68644446	0.59638421	0.57200167	0.79098793	0.6081453	0.31401159	0.98582495	0.77575451	0.00004022	0.73514006	0.15178909	0.01608142	0.35107874	0.18445628	0.26263787	0.47120599	0.35567413	0.32718591	0.6256619	0.36984071	0.09860328	0.97881295	0.68326074	0.00000026	0.63031136	0.05913721	0.00203933	0.20802082	0.07922097	0.1345972	0.32345674	0.21211843	0.18715089	0.49489101	0.22491689	0.03096257	0.99969266	0.20573104	2
LTN	0.3065389	0.99207426	0.88075855	0.006716	0.85429251	0.38684517	0.12737828	0.5866651	0.48880731	0.88975219	0.68039508	0.66042203	0.44331816	0.78647157	0.6480737	0.4289759	0.98421133	0.77573562	0.0000451	0.72981569	0.14964919	0.01622523	0.34417594	0.23893258	0.79165896	0.46293746	0.43615726	0.19653099	0.61853753	0.41999951	0.18402032	0.97641073	0.68323578	0.0000003	0.62347608	0.05789107	0.00206674	0.20191601	0.11679199	0.7043803	0.31498037	0.28804787	0.08712575	0.48646219	0.27219064	0.07894028	0.99964924	0.1879595	2
MAR	0.33235053	0.96817996	0.88021017	0.01499325	0.85542836	0.38307607	0.12902835	0.51278515	0.53028221	0.79590499	0.68074967	0.6746258	0.17517277	0.71786764	0.66905108	0.41321865	0.93737244	0.77476994	0.0002248	0.73175768	0.14674727	0.01664831	0.26294861	0.28119922	0.63346475	0.46342011	0.45511996	0.0306855	0.51533395	0.44762935	0.17074965	0.90754522	0.68196037	0.00000337	0.62596628	0.05621537	0.0021481	0.13483614	0.14911495	0.50417775	0.31547309	0.30703567	0.00537526	0.36994157	0.2994869	0.07055694	0.99610318	0.20112601	2
MAZ	0.29532865	0.99744851	0.88079396	0.00583898	0.85316584	0.38769486	0.12389631	0.62365821	0.46152346	0.69416098	0.68617336	0.75157713	0.53116828	0.81363886	0.63396611	0.38334348	0.99490352	0.775798	0.00003409	0.72789196	0.1503073	0.0153503	0.38894957	0.2130039	0.48185946	0.47083388	0.56486818	0.28213974	0.6620082	0.40191303	0.14695222	0.99236504	0.68331819	0.0000002	0.62101256	0.05827337	0.00190184	0.24257159	0.0983063	0.33448803	0.32307366	0.42454201	0.14986368	0.5386356	0.25479924	0.05633318	0.9998743	0.20465732	2
MEI	0.22954099	0.98539628	0.8807765	0.00316248	0.85552633	0.38963387	0.12576863	0.50529283	0.39218739	1	0.18807405	0.47033693	0.41510003	0.71085958	0.55916409	0.4356604	0.97100583	0.77576725	0.00001	0.73192531	0.15181456	0.01581775	0.25532085	0.15381095	1	0.03537185	0.22121683	0.17230803	0.50532134	0.31266448	0.18979999	0.95682553	0.68327757	0.00000003	0.62618138	0.05915209	0.00198938	0.12901179	0.06032271	1	0.00665253	0.10404644	0.07152507	0.35921251	0.17483075	0.08268834	0.99970266	0.21637097	2
MEL	0.31879278	0.99293021	0.88075082	0.00620384	0.85440885	0.38569048	0.12695061	0.6301576	0.55693424	0.77403011	0.68159852	0.64565211	0.43919392	0.82274499	0.71211228	0.40979565	0.9859104	0.775722	0.00003849	0.73001449	0.14875714	0.01611646	0.39709861	0.31017575	0.59912262	0.46457654	0.41686664	0.1928913	0.67690931	0.5071039	0.16793247	0.97894021	0.68321779	0.00000024	0.62373084	0.05737421	0.00204599	0.25023471	0.1727475	0.46373895	0.31665468	0.26915083	0.08471669	0.55692374	0.36111492	0.068818	0.99960722	0.14505956	2
MEP	0.33569729	0.98502846	0.88032014	0.01254201	0.85365264	0.37845728	0.11925255	0.69407064	0.85494556	1	0.90383407	0.68805064	0.22794552	0.86555728	0.88296224	0.438516	0.97028107	0.77496355	0.0001573	0.72872283	0.14322991	0.01422117	0.48173406	0.7309319	1	0.81691603	0.47341369	0.05195916	0.7491894	0.77962233	0.19229628	0.95575447	0.68221602	0.00000197	0.62207616	0.0542064	0.00169591	0.33435747	0.62490698	1	0.73835655	0.32573259	0.01184386	0.64846634	0.68837708	0.084325	0.99685419	0.17393053	2
MER	0.28609245	0.99756396	0.8807987	0.00211413	0.86066675	0.38695411	0.12143805	0.68191209	0.45417188	0.43739287	0.68921562	0.70598883	0.35800251	0.85835451	0.63956787	0.27255966	0.99513386	0.77580635	0.00000447	0.74074726	0.14973348	0.0147472	0.4650041	0.2062721	0.19131252	0.47501817	0.49842023	0.1281658	0.73677247	0.40904706	0.07428877	0.99270968	0.68332922	0.00000001	0.63753654	0.05793999	0.00179087	0.31709192	0.09368299	0.08367873	0.32738994	0.35187911	0.04588368	0.63241198	0.26161336	0.02024812	0.9999181	0.19340028	2
MFI	0.35399241	0.99309928	0.88078324	0.00809235	0.85631316	0.38845739	0.12727726	0.51472441	0.46658849	0.71472823	0.62718948	0.60836667	0.53643237	0.71887837	0.6372307	0.39770008	0.98624617	0.77577911	0.00006549	0.73327224	0.15089914	0.0161995	0.26494122	0.21770482	0.51083644	0.39336664	0.37011	0.28775969	0.51678611	0.40606296	0.15816536	0.97944036	0.68329324	0.00000053	0.62791067	0.05861789	0.00206183	0.13637171	0.10157857	0.36510923	0.24671542	0.22516259	0.15436361	0.37150636	0.25875578	0.06290238	0.99974506	0.14092038	2
MFS	0.32156684	0.98503203	0.88064708	0.01244398	0.85603762	0.38541814	0.12280188	0.66998232	0.59011612	0.71799402	0.66857624	0.67199162	0.48982094	0.84960161	0.74881339	0.39552194	0.97028811	0.77553927	0.00015485	0.73280041	0.14854714	0.0150803	0.44887631	0.34823704	0.51551541	0.44699419	0.45157274	0.23992456	0.7218229	0.56072149	0.15643761	0.95576487	0.68297639	0.00000193	0.62730472	0.05725276	0.00185189	0.30073919	0.20550029	0.37013698	0.29884969	0.3034531	0.11752007	0.6132619	0.41987576	0.06187451	0.99884937	0.16521116	2
MON	0.32833706	0.99597717	0.88077451	0.00674294	0.85635909	0.3787623	0.1191751	0.71254839	0.65282394	1	0.52846364	0.68873607	0.28935766	0.87801263	0.75407452	0.43643933	0.99197052	0.77576374	0.00004547	0.73335089	0.14346088	0.0142027	0.50772521	0.4261791	1	0.27927382	0.47435737	0.08372785	0.77090618	0.56862838	0.19047929	0.98797999	0.68327292	0.00000031	0.6280117	0.05433757	0.00169261	0.36177878	0.27821992	1	0.14758606	0.32670703	0.0242273	0.67686537	0.42878817	0.08313266	0.9995981	0.18341558	2
MOR	0.30610995	0.99418477	0.88079022	0.00336329	0.85707856	0.38224817	0.12133366	0.71123731	0.6194698	1	0.68536862	0.67507848	0.36774472	0.8784531	0.75464141	0.43710964	0.98840335	0.77579141	0.00001131	0.73458366	0.14611367	0.01472186	0.50585851	0.38374283	1	0.46973015	0.45573095	0.13523618	0.77167984	0.56948365	0.19106484	0.98265555	0.68330949	0.00000004	0.62959591	0.05585168	0.00178626	0.35978545	0.23771709	1	0.32193831	0.30765416	0.04973239	0.67788455	0.42975594	0.08351628	0.99985279	0.16198211	2
MOZ	0.30565417	0.98426419	0.88064708	0.0146296	0.85304644	0.38886045	0.13074576	0.60179852	0.44027148	0.64695439	0.68545118	0.60050618	0.57200167	0.80187612	0.61848854	0.36661007	0.968776	0.77553927	0.00021403	0.72768823	0.15121245	0.01709445	0.36216145	0.19383898	0.41854999	0.46984332	0.36060767	0.32718591	0.64300532	0.38252808	0.13440294	0.95353152	0.68297639	0.00000313	0.62075186	0.05880054	0.00223503	0.21794823	0.08534177	0.27078275	0.32205466	0.21654714	0.18715089	0.51561061	0.23658923	0.04927347	0.99870899	0.20479387	2
MRE	0.39478642	0.97750059	0.88031366	0.01636847	0.85629786	0.38350091	0.12350568	0.62216615	0.5051696	0.68605384	0.68921562	0.65414141	0.26860243	0.81423998	0.6696677	0.38511572	0.9555074	0.77495214	0.00026793	0.73324602	0.14707295	0.01525365	0.38709071	0.25519633	0.47066987	0.47501817	0.42790099	0.07214727	0.66298675	0.44845483	0.14831412	0.93400905	0.68220095	0.00000439	0.62787699	0.05640261	0.00188391	0.24083474	0.12891743	0.32290487	0.32738994	0.27990776	0.01937893	0.53983032	0.30031571	0.0571181	0.996659	0.10962687	2
MSE	0.28580605	0.97755664	0.88051117	0.01776564	0.84931742	0.38655105	0.12485267	0.61108826	0.50497561	0.94172863	0.48935614	0.57816076	0.45907523	0.80250277	0.67214162	0.42804118	0.95561699	0.77529991	0.00031562	0.72134008	0.14942172	0.01558819	0.37342886	0.25500037	0.88685281	0.23946943	0.33426987	0.21075006	0.6440107	0.45177436	0.18321926	0.93416973	0.68266023	0.00000561	0.61264669	0.05775912	0.00194623	0.22819799	0.12876897	0.83517468	0.11718583	0.19326172	0.09675013	0.51682038	0.30365635	0.07842539	0.99773406	0.17206335	2
MSO	0.3342902	0.9931047	0.88079945	0.00376778	0.85842873	0.38497151	0.12223614	0.67602338	0.49710904	0.59473796	0.68015002	0.66671341	0.35418905	0.85119537	0.67562749	0.35326393	0.98625694	0.77580767	0.0000142	0.73689988	0.14820307	0.01494167	0.45700761	0.2471174	0.35371325	0.46260405	0.44450677	0.12544988	0.72453356	0.45647251	0.1247954	0.9794564	0.68333096	0.00000005	0.63257603	0.05705396	0.00182641	0.30894783	0.12284429	0.2103667	0.31464015	0.29635863	0.04443297	0.61671961	0.30840538	0.04408571	0.99978317	0.15377043	2
MTF	0.43088657	0.9779792	0.88059521	0.01628916	0.85462929	0.38435059	0.12630742	0.56076195	0.5261633	0.77893833	0.66365476	0.61630838	0.48415606	0.76135127	0.6828429	0.41152216	0.95644332	0.77544792	0.00026534	0.73039122	0.14772538	0.01595357	0.31445396	0.27684781	0.60674492	0.44043764	0.37983602	0.23440709	0.57965575	0.46627443	0.16935049	0.93538168	0.68285572	0.00000432	0.62421373	0.05677834	0.00201505	0.17633382	0.14566716	0.47261688	0.29229854	0.23409612	0.11348961	0.44132164	0.31839218	0.06969148	0.9977552	0.11913766	2
MTN	0.31255719	0.9397567	0.87314304	0.04183605	0.84864693	0.37839192	0.12525677	0.9841679	0.98551524	1	0.93493851	0.69763718	0.1402284	1	0.94412661	0.43798719	0.88314266	0.76237876	0.00175025	0.72020161	0.14318045	0.01568926	0.96858645	0.97124029	1	0.87411002	0.48669763	0.019664	1	0.89137505	0.19183278	0.82993923	0.66566571	0.00007322	0.61119688	0.05417832	0.00196519	0.95325168	0.95717211	1	0.81723912	0.33953836	0.00275745	1	0.8415709	0.0840203	0.95724547	0.22033666	2
MTT	0.34686118	0.9940704	0.88077775	0.00407043	0.85480992	0.38066863	0.1231521	0.65821724	0.75637831	1	0.63227794	0.65648446	0.51710925	0.84137748	0.83028133	0.43818156	0.98817596	0.77576945	0.00001657	0.7307	0.14490861	0.01516644	0.43324994	0.57210815	1	0.39977539	0.43097185	0.26740197	0.70791607	0.68936709	0.19200308	0.98231647	0.68328047	0.00000007	0.62460961	0.05516216	0.00186778	0.28517258	0.43273019	1	0.25276916	0.28292632	0.13827603	0.59562464	0.57236862	0.08413221	0.99981722	0.15574433	2
MTW	0.34770602	0.98688016	0.88073386	0.00581577	0.85702958	0.38406736	0.12781605	0.51055055	0.64734496	1	0.63851244	0.60364307	0.36953831	0.71521741	0.74723952	0.43870037	0.97393245	0.77569213	0.00003382	0.7344997	0.14750774	0.01633694	0.26066186	0.4190555	1	0.40769813	0.36438496	0.13655856	0.51153594	0.5583669	0.19245802	0.96115462	0.68317833	0.0000002	0.62948797	0.05665291	0.00208812	0.13308105	0.27127346	1	0.26032033	0.21995846	0.05046362	0.36585941	0.41723382	0.0844314	0.99950671	0.14943542	2
MVY	0.43876577	0.8562848	0.86543874	0.09206826	0.84763048	0.39049445	0.13175601	0.4945199	0.52311447	1	0.61321864	0.59061323	0.5124388	0.69917131	0.58232449	0.43739978	0.73322366	0.74898422	0.00847656	0.71847743	0.15248592	0.01735965	0.24454993	0.27364875	1	0.3760371	0.34882399	0.26259353	0.48884052	0.33910182	0.19131856	0.62784827	0.64819996	0.00078042	0.60900336	0.0595449	0.00228724	0.12093481	0.14314962	1	0.23059296	0.20602007	0.13456311	0.34178327	0.19746729	0.0836827	0.86812249	0.2972784	2
MWF	0.27618981	0.98273264	0.88068822	0.00911148	0.85897063	0.38543993	0.12142121	0.66636085	0.47816164	0.55882652	0.68104813	0.68752722	0.36533008	0.84576298	0.661868	0.33529281	0.96576344	0.77561175	0.00008302	0.73783054	0.14856394	0.01474311	0.44403679	0.22863855	0.31228708	0.46382656	0.47269368	0.13346607	0.71531501	0.43806925	0.11242127	0.94908726	0.68307213	0.00000076	0.63377477	0.05726247	0.00179013	0.29588873	0.10932618	0.1745143	0.31588821	0.32498977	0.04875917	0.60498695	0.28994402	0.03769404	0.99903393	0.19459766	2
MWW	0.27149273	0.97057247	0.88031116	0.01735191	0.84773457	0.38418719	0.1263613	0.6070996	0.58088064	1	0.4188864	0.57024607	0.55140895	0.79941952	0.71208245	0.43558751	0.94201092	0.77494775	0.00030109	0.7186539	0.1475998	0.01596718	0.36856993	0.33742232	1	0.17546581	0.32518058	0.30405183	0.63907157	0.50706141	0.18973648	0.91428987	0.68219515	0.00000522	0.60922776	0.05670595	0.00201763	0.22375866	0.19600209	1	0.07350024	0.18543294	0.1676569	0.51088629	0.36106953	0.08264684	0.99682925	0.18527584	2
NAB	0.2766498	0.94536432	0.87914931	0.01675325	0.85430782	0.39646401	0.13262145	0.51159602	0.32260875	0.51168624	0.18325043	0.83017178	0.40383572	0.71862303	0.46755181	0.30709984	0.8937137	0.77290351	0.00028067	0.72984185	0.15718371	0.01758845	0.26173049	0.10407641	0.26182281	0.03358072	0.68918519	0.16308329	0.51641906	0.21860469	0.09431031	0.84488505	0.67949759	0.0000047	0.6235096	0.06231769	0.00233261	0.13390028	0.03357596	0.13397113	0.00615368	0.5721421	0.06585886	0.37111063	0.10220902	0.02896268	0.9870922	0.35789489	2
NAT	0.28166409	0.97443059	0.88061166	0.01666512	0.85379653	0.39428534	0.12867476	0.62230981	0.5082978	1	0.42777568	0.55630571	0.27827366	0.81749772	0.62854337	0.43404538	0.94951497	0.7754769	0.00027773	0.72896852	0.15546093	0.01655719	0.3872695	0.25836665	1	0.18299203	0.30947604	0.07743623	0.66830251	0.39506677	0.18839539	0.92523643	0.68289401	0.00000463	0.62239079	0.06129597	0.00213049	0.24100161	0.1313272	1	0.07827954	0.17216329	0.02154846	0.54633578	0.2483166	0.08177215	0.99527723	0.2527872	2
NES	0.28837456	0.89921468	0.86865124	0.1474526	0.82786175	0.38425255	0.14726325	0.64443723	0.70175792	1	0.58996539	0.60161861	0.61246679	0.82877956	0.7968846	0.43675948	0.80858705	0.75455497	0.02174227	0.68535508	0.14765002	0.02168646	0.41529935	0.49246418	1	0.34805916	0.36194495	0.37511557	0.68687556	0.63502506	0.19075884	0.72709335	0.65544511	0.00320595	0.56737925	0.0567349	0.00319362	0.26763436	0.34559064	1	0.20534285	0.21775282	0.22974583	0.56926843	0.50604169	0.08331573	0.91090804	0.22540071	2
NON	0.32818638	0.94751975	0.87989271	0.03371752	0.85153401	0.37625682	0.12593363	0.67109134	0.82720102	1	0.68921562	0.66527049	0.52522705	0.84959097	0.87751712	0.4395722	0.89779368	0.77421118	0.00113687	0.72511017	0.1415692	0.01585928	0.45036359	0.68426153	1	0.47501817	0.44258482	0.27586345	0.72180482	0.7700363	0.19322372	0.85067725	0.68122277	0.00003833	0.61745598	0.05326638	0.00199722	0.30223511	0.56602183	1	0.32738994	0.29443862	0.14489095	0.61323886	0.67572004	0.08493578	0.98886928	0.17707312	2
NPO	0.36357973	0.96063323	0.87993859	0.01542305	0.85708775	0.39209577	0.12918999	0.51956875	0.36696153	0.52138765	0.18807405	0.42549511	0.18046769	0.72605347	0.51541416	0.31461758	0.92281621	0.77429193	0.00023787	0.73459941	0.1537391	0.01669005	0.26995168	0.13466076	0.27184508	0.03537185	0.18104609	0.03256859	0.52715364	0.26565176	0.09898422	0.88648792	0.68132935	0.00000367	0.62961615	0.06028045	0.00215619	0.14025846	0.04941532	0.14173667	0.00665253	0.07703422	0.00587758	0.38274173	0.13692068	0.03114218	0.99093117	0.29932641	2
NPT	0.18927106	0.95135647	0.88127127	0.02336177	0.85253515	0.40866458	0.13053361	0.50992833	0.24508879	0.63164551	0.18462668	0.8939806	0.45767689	0.71683989	0.37236167	0.36024143	0.90507912	0.77663905	0.00054577	0.72681619	0.16700674	0.01703902	0.2600269	0.06006852	0.39897605	0.03408701	0.79920131	0.20946813	0.51385943	0.13865321	0.12977388	0.86105288	0.68442968	0.00001275	0.61963635	0.06824974	0.00222417	0.13259508	0.01472212	0.25201143	0.00629337	0.71447047	0.09586872	0.36835494	0.05162914	0.04674993	0.98716903	0.45014801	2
NSI	0.36591486	0.98880237	0.88064059	0.00758722	0.85100742	0.37027636	0.1216603	0.69980215	0.83930396	1	0.73593224	0.66490418	0.34322734	0.87088222	0.8668059	0.43354943	0.97773013	0.77552785	0.00005757	0.72421363	0.13710459	0.01480123	0.48972305	0.70443114	1	0.54159626	0.44209757	0.11780501	0.75843583	0.75135247	0.18796511	0.96678187	0.68296131	0.00000044	0.61631117	0.05076659	0.00180072	0.34270925	0.59123185	1	0.39857815	0.29395252	0.0404339	0.66050828	0.65127676	0.08149217	0.99901557	0.15482088	2
OBW	0.16517544	0.94967597	0.88109321	0.02367922	0.85363121	0.40769507	0.13192438	0.4900345	0.1765109	0.6345363	0.18111463	0.92996868	0.50196173	0.69587953	0.29563769	0.36238098	0.90188445	0.77632525	0.00056071	0.72868624	0.16621527	0.01740404	0.24013381	0.0311561	0.40263632	0.03280251	0.86484174	0.25196558	0.48424832	0.08740164	0.13131998	0.85649799	0.68401491	0.00001328	0.62202931	0.06776515	0.00229602	0.11767385	0.00549939	0.25548736	0.00594101	0.80427573	0.12647708	0.33697849	0.02583922	0.04758786	0.98682119	0.50182477	2
OFF	0.27703618	0.9954692	0.88078773	0.00604934	0.85773375	0.38721555	0.12233717	0.65069395	0.4727148	0.69628188	0.68761636	0.61364408	0.3706985	0.83431303	0.64820547	0.38825431	0.99095893	0.77578702	0.00003659	0.73570718	0.14993588	0.01496638	0.42340261	0.22345928	0.48480845	0.47281626	0.37655906	0.13741737	0.69607823	0.42017033	0.15074141	0.98646909	0.68330368	0.00000022	0.63104087	0.0580575	0.00183094	0.27550552	0.10563251	0.33756334	0.3251162	0.23107324	0.05094041	0.58074714	0.27235671	0.058526	0.99983734	0.20390812	2
OKO	0.32365778	0.91226318	0.87592984	0.07944468	0.84837138	0.38569048	0.12914284	0.44816586	0.49460361	0.99999998	0.6056786	0.59723119	0.65816409	0.65022763	0.63882445	0.43595911	0.83222412	0.76725308	0.00631146	0.719734	0.14875714	0.01667787	0.20085264	0.24463273	0.99999996	0.36684656	0.3566851	0.43317996	0.42279597	0.40809668	0.19006035	0.75920742	0.67205987	0.00050141	0.61060173	0.05737421	0.00215383	0.0900153	0.12099623	0.99999995	0.22219111	0.21302347	0.28510349	0.27491362	0.26070214	0.08285854	0.96296557	0.18901693	2
OSI	0.33129085	0.98599063	0.88093735	0.0277707	0.851583	0.37520017	0.12779585	0.56110159	0.69919702	0.99902377	0.68921562	0.63318639	0.47987776	0.76477923	0.76930593	0.43349512	0.97217753	0.77605062	0.00077121	0.7251936	0.14077516	0.01633178	0.314835	0.48887647	0.99804849	0.47501817	0.40092501	0.23028266	0.58488727	0.59183162	0.18791802	0.95855794	0.68365198	0.00002142	0.61756254	0.05281886	0.00208713	0.17665442	0.34182097	0.99707416	0.32738994	0.25386026	0.11050753	0.44730964	0.45529958	0.08146155	0.99555521	0.17316521	2
OSO	0.18481415	0.94637275	0.88491693	0.06653321	0.86284049	0.41988475	0.1360024	0.46772067	0.08918008	0.08209344	0.18489149	0.96322661	0.63653061	0.6731371	0.18073571	0.00888552	0.89562138	0.78307797	0.00442667	0.74449371	0.1763032	0.01849665	0.21876262	0.00795309	0.00673933	0.03418486	0.9278055	0.40517122	0.45311355	0.0326654	0.00007895	0.84759166	0.69295896	0.00029452	0.64237931	0.07402703	0.00251559	0.1023198	0.00070926	0.00055325	0.00632049	0.89368695	0.25790388	0.30500754	0.0059038	0.0000007	0.95076498	0.6082815	2
OWE	0.31116025	0.99066905	0.88067775	0.00800684	0.85187079	0.38421987	0.12184551	0.67993637	0.50249057	1	0.56839784	0.58334024	0.40350127	0.85636817	0.66428722	0.43224598	0.98142517	0.7755933	0.00006411	0.72568384	0.14762491	0.01484633	0.46231347	0.25249677	1	0.3230761	0.34028584	0.16281328	0.73336644	0.44127752	0.18683658	0.97226755	0.68304776	0.00000051	0.61818887	0.05672042	0.00180896	0.31434375	0.12687724	1	0.18363576	0.19850242	0.06569536	0.62803168	0.29313502	0.08075936	0.99914253	0.18983837	2
PAU	0.27015063	0.99189439	0.88077925	0.00595946	0.85370468	0.38659463	0.12996451	0.66828903	0.47940069	0.52804106	0.68490562	0.6977567	0.36077287	0.84203605	0.6631261	0.32257124	0.98385448	0.77577208	0.00003552	0.72881169	0.1494554	0.01689077	0.44661023	0.22982503	0.27882737	0.46909571	0.48686442	0.13015707	0.70902471	0.43973622	0.1040522	0.97587974	0.68328395	0.00000021	0.62218995	0.05777866	0.0021952	0.29846471	0.11017828	0.1472323	0.32128629	0.33971291	0.04695714	0.59702437	0.29160056	0.03356425	0.9997481	0.20040028	2
PCR	0.36496288	0.97299209	0.88038049	0.02225931	0.8473978	0.38161636	0.12591343	0.61439619	0.58386562	1	0.6823855	0.63172428	0.48749076	0.80685954	0.7241189	0.43616778	0.9467136	0.77506981	0.00049548	0.71808303	0.14563104	0.01585419	0.37748268	0.34089906	1	0.46564996	0.39907556	0.23764725	0.65102232	0.52434818	0.19024233	0.92114485	0.68235634	0.00001103	0.60850197	0.05557519	0.00199626	0.23192392	0.19903924	1	0.31775278	0.25210572	0.11585084	0.52528357	0.37969042	0.08297758	0.99488268	0.14064645	2
PCS	0.34768434	0.90036078	0.87856876	0.07842811	0.8498134	0.38553797	0.12823699	0.45287964	0.51648361	0.95980177	0.59558657	0.61055545	0.66932812	0.65549618	0.65932446	0.43360088	0.81064953	0.77188306	0.00615097	0.72218281	0.14863953	0.01644473	0.20509997	0.26675532	0.92121944	0.35472337	0.37277795	0.44800013	0.42967524	0.43470874	0.18800973	0.72987704	0.67815234	0.00048241	0.61372062	0.05730618	0.00210882	0.0928856	0.13777475	0.88418806	0.21126847	0.22760161	0.29985909	0.28165048	0.2866141	0.08152118	0.97590135	0.16881297	2
PHI	0.2862676	0.99723782	0.88079421	0.00320825	0.85912677	0.38717197	0.12246513	0.67908275	0.47705525	0.48098449	0.68055324	0.67169854	0.36658673	0.85592877	0.66190778	0.29638348	0.99448328	0.77579844	0.00001029	0.73809881	0.14990214	0.01499771	0.46115338	0.22758171	0.23134608	0.46315271	0.45117893	0.13438583	0.73261406	0.43812191	0.08784317	0.99173634	0.68331877	0.00000003	0.63412045	0.05803791	0.0018367	0.31316131	0.10856905	0.11127387	0.31520008	0.30305623	0.04926406	0.62706545	0.2899963	0.02603526	0.99990177	0.19036545	2
PON	0.3457838	0.96611275	0.88054084	0.02916088	0.85736329	0.3877929	0.1257922	0.54470205	0.4664113	0.79958041	0.56144622	0.5879708	0.49709839	0.74804584	0.61910516	0.41629292	0.93337384	0.77535217	0.00085036	0.73507181	0.15038333	0.01582368	0.29670033	0.2175395	0.63932883	0.31522186	0.34570966	0.2471068	0.55957258	0.3832912	0.1732998	0.90174437	0.68272926	0.0000248	0.63022359	0.05831759	0.0019905	0.16161328	0.10146288	0.51119481	0.17698012	0.20326718	0.12283639	0.41858594	0.23729756	0.07214348	0.99538027	0.18458129	2
POR	0.32573172	0.95920096	0.87908622	0.03022634	0.85053593	0.38585388	0.12857037	0.51439246	0.47181532	1	0.5010182	0.59194223	0.36460565	0.72151903	0.61960989	0.43100112	0.92006648	0.77279258	0.00091363	0.72341137	0.14888321	0.01653034	0.2645996	0.2226097	1	0.25101924	0.3503956	0.13293728	0.52058971	0.38391642	0.18576196	0.88252866	0.67935131	0.00002762	0.61528737	0.05744717	0.00212531	0.13610804	0.10503066	1	0.12576521	0.20741395	0.04846968	0.37561538	0.23787841	0.08006361	0.98591676	0.22757115	2
POS	0.25851146	0.97361538	0.88003036	0.03155929	0.8527066	0.38563601	0.12647243	0.56505967	0.48951228	0.99658332	0.57241928	0.55195401	0.56374226	0.76556228	0.64292942	0.43302205	0.94792691	0.77445344	0.00099599	0.72710855	0.14871513	0.01599528	0.31929243	0.23962227	0.99317832	0.32766384	0.30465323	0.31780534	0.5860856	0.41335825	0.18750809	0.92291622	0.68154254	0.00003143	0.62001026	0.05734991	0.00202296	0.18041927	0.11729804	0.98978496	0.1875611	0.16815457	0.1791603	0.44868503	0.26576018	0.08119514	0.99347736	0.19824814	2
PSI	0.42517908	0.96154876	0.88040742	0.02496807	0.85033387	0.38797808	0.12483584	0.59957584	0.43065478	1	0.44986809	0.66119499	0.36179817	0.79520532	0.60014172	0.43081246	0.92457602	0.77511723	0.0006234	0.72306769	0.15052699	0.01558399	0.35949119	0.18546354	1	0.20238129	0.43717882	0.13089792	0.6323515	0.36017009	0.18559938	0.88902493	0.68241897	0.00001557	0.61484894	0.05840117	0.00194544	0.21554223	0.07987076	1	0.09104489	0.28906045	0.04735863	0.50284928	0.2161531	0.07995852	0.99620444	0.11871923	2
PTO	0.34601323	0.98080575	0.88059994	0.01296514	0.85631929	0.38621336	0.12407478	0.58345477	0.48854511	0.88660277	0.62477685	0.5990246	0.47891295	0.78223077	0.64745957	0.42970052	0.96197992	0.77545626	0.00016809	0.73328272	0.14916076	0.01539455	0.34041947	0.23867632	0.78606446	0.39034611	0.35883048	0.22935761	0.61188498	0.41920389	0.18464254	0.94351543	0.68286674	0.00000218	0.62792414	0.05760788	0.00191008	0.19861936	0.11660415	0.69692693	0.24387921	0.21494828	0.10984233	0.47863526	0.27141757	0.07934099	0.99855519	0.14258021	2
PTT	0.29050741	0.98770528	0.88076453	0.00552425	0.85243106	0.38199763	0.12053556	0.66700679	0.52046225	0.89452103	0.68001946	0.70445846	0.38149013	0.84704288	0.67680105	0.42680061	0.97556171	0.77574616	0.00003052	0.72663871	0.14592219	0.01452882	0.44489806	0.27088095	0.80016788	0.46242646	0.49626173	0.14553472	0.71748164	0.45805967	0.18215876	0.96356745	0.68324971	0.00000017	0.61940941	0.05574193	0.00175124	0.29675002	0.14098331	0.715767	0.31445899	0.34959578	0.05552006	0.60773771	0.31001527	0.07774547	0.99943785	0.1888942	2
PTY	0.30680603	0.98300458	0.88071491	0.01228503	0.84987157	0.38526563	0.12381549	0.5846607	0.47013397	1	0.5951448	0.55263171	0.44963122	0.78242121	0.61259339	0.4316357	0.966298	0.77565875	0.00015092	0.72228168	0.14842961	0.01533028	0.34182813	0.22102595	1	0.35419733	0.3054018	0.20216823	0.61218296	0.37527067	0.18630937	0.94987536	0.68313422	0.00000185	0.61384666	0.05718483	0.00189813	0.19985347	0.10391181	1	0.2107987	0.16877472	0.09090115	0.47898493	0.22988833	0.08041778	0.99887633	0.18156449	2
PUN	0.23944903	0.94764642	0.88001116	0.0220714	0.85528753	0.39634419	0.13099496	0.45452723	0.29079061	0.52849868	0.17578394	0.61219512	0.55350611	0.66069025	0.43770559	0.32117774	0.89803375	0.77441965	0.00048715	0.73151676	0.15708871	0.01715968	0.206595	0.08455918	0.27931086	0.03089999	0.37478286	0.30636901	0.43651161	0.19158618	0.10315514	0.85101847	0.68149793	0.00001075	0.62565716	0.0622612	0.00224783	0.09390305	0.02458902	0.14761542	0.00543172	0.22944024	0.16957712	0.28839897	0.08385834	0.03313114	0.99257205	0.34070682	2
RHO	0.22246706	0.99888781	0.88080693	0.0011212	0.86064226	0.38453578	0.11916163	0.70450673	0.45549532	0.4210218	0.68921562	0.75267792	0.35800251	0.87178017	0.64041323	0.26255935	0.99777686	0.77582084	0.00000126	0.7407051	0.14786777	0.01419949	0.49632973	0.20747599	0.17725936	0.47501817	0.56652405	0.1281658	0.76000066	0.41012911	0.06893741	0.99666715	0.68334837	0	0.63748211	0.05686045	0.00169203	0.34966764	0.09450434	0.07463005	0.32738994	0.42641014	0.04588368	0.6625535	0.26265211	0.01810016	0.99997722	0.21379619	2
RRO	0.33545254	0.94425606	0.87964507	0.02568332	0.85169934	0.38506955	0.12725032	0.45391318	0.55643417	1	0.55690872	0.53596084	0.42530439	0.65917097	0.66251197	0.43208733	0.8916195	0.77377546	0.00065963	0.72539176	0.14827856	0.01619264	0.20603717	0.30961899	1	0.31014732	0.28725402	0.18088382	0.43450637	0.4389221	0.18669946	0.84191711	0.68064777	0.00001694	0.61781569	0.05709756	0.00206052	0.09352299	0.17228259	1	0.17272375	0.15395691	0.07693069	0.28641398	0.29079115	0.08067047	0.99078699	0.21556451	2
RSN	0.30040853	0.97657171	0.88048797	0.01426904	0.85475481	0.38947047	0.13335219	0.502646	0.44300625	1	0.18620959	0.78510877	0.40725436	0.70991694	0.57911461	0.43680236	0.95369231	0.77525907	0.00020361	0.73060579	0.15168725	0.01778281	0.252653	0.19625454	1	0.03467401	0.61639578	0.16585611	0.50398206	0.33537373	0.1907963	0.93134893	0.68260629	0.00000291	0.62448881	0.0590777	0.00237138	0.12699502	0.08694199	1	0.00645663	0.48393773	0.06754563	0.3577854	0.19421983	0.08334027	0.99812899	0.28143748	2
RTE	0.3121682	0.99487731	0.88078523	0.00353933	0.85863385	0.38724823	0.12489982	0.65323018	0.50809354	0.62597152	0.68734085	0.65005303	0.35505871	0.83777823	0.68074193	0.36551099	0.98978086	0.77578263	0.00001253	0.7372521	0.14996119	0.01559996	0.42670967	0.25815904	0.39184035	0.47243744	0.42256894	0.12606669	0.70187236	0.46340957	0.13359829	0.98471051	0.68329788	0.00000004	0.63302961	0.0580722	0.00194843	0.27873963	0.13116894	0.2452809	0.32472555	0.27469222	0.04476108	0.58801338	0.31546233	0.04883164	0.99983861	0.16049917	2
RTH	0.27667126	0.9923099	0.88077501	0.00493171	0.85756536	0.38651837	0.1238761	0.5900762	0.50681175	0.5813179	0.64991423	0.57114895	0.51836675	0.78708652	0.67935454	0.34680667	0.98467893	0.77576461	0.00002432	0.73541834	0.14939645	0.01534529	0.34818992	0.25685815	0.3379305	0.4223885	0.32621112	0.26870409	0.61950519	0.46152259	0.12027487	0.97710665	0.68327408	0.00000012	0.63066929	0.05774447	0.00190091	0.20545858	0.13017873	0.19644505	0.2745163	0.18631514	0.13928726	0.48760418	0.31353747	0.04171213	0.99972013	0.17320925	2
RUT	0.34433313	0.99302644	0.88075157	0.00861053	0.85672954	0.387782	0.1241354	0.5882522	0.4830274	0.5655992	0.67432256	0.65975732	0.37364729	0.78609707	0.65941645	0.33912743	0.9861015	0.77572332	0.00007414	0.73398551	0.15037488	0.0154096	0.34604065	0.23331547	0.31990246	0.45471092	0.43527971	0.1396123	0.6179486	0.43483006	0.11500741	0.97922486	0.68321953	0.00000064	0.62882707	0.05831267	0.00191288	0.20355917	0.11269776	0.18093657	0.30662183	0.28717898	0.05216576	0.48576759	0.28673409	0.03900217	0.99961228	0.15918804	2
RWR	0.37985507	0.97810827	0.8807588	0.01931752	0.84715899	0.38083204	0.12864445	0.55736294	0.60260067	1	0.64032266	0.76823218	0.42864649	0.76189813	0.71473042	0.42784967	0.95669579	0.77573606	0.00037317	0.71767836	0.14503304	0.0165494	0.31065344	0.36312757	1	0.41001311	0.59018068	0.18373781	0.58048875	0.51083957	0.18305534	0.93575206	0.68323636	0.00000721	0.60798767	0.05523323	0.00212899	0.17314672	0.21882092	1	0.26254069	0.45339579	0.07875857	0.44227329	0.36511258	0.07832017	0.99255484	0.19001219	2
RWY	0.0271779	0.89769768	0.85060224	0.06908499	0.84275335	0.42610486	0.14828696	0.31507161	0.00554163	0.3923121	0.18040087	0	0.73622051	0.50431261	0	0.22736173	0.80586113	0.72352416	0.00477274	0.71023322	0.18156535	0.02198902	0.09927012	0.00003071	0.15390878	0.03254448	0	0.54202064	0.25433121	0	0.05169336	0.72341966	0.61543127	0.00032972	0.59855143	0.07736588	0.00326069	0.0312772	0.00000017	0.06038028	0.00587105	0	0.39904671	0.12826244	0	0.01175309	0.83220781	1.20394104	2
SAF	0.37313754	0.97643198	0.88042987	0.01798184	0.85224124	0.38545082	0.12738502	0.58086337	0.46580528	0.81539019	0.55361326	0.64409419	0.37729239	0.78041678	0.63051754	0.4143163	0.9534194	0.77515675	0.00032335	0.72631513	0.14857234	0.01622694	0.33740226	0.21697456	0.66486117	0.30648764	0.41485733	0.14234955	0.60905035	0.39755236	0.171658	0.93094919	0.68247116	0.00000581	0.61899571	0.05726733	0.00206707	0.19598462	0.10106789	0.54212128	0.16967562	0.2672072	0.0537074	0.47531312	0.25066374	0.07112071	0.99701064	0.12675965	2
SAO	0.21348208	0.98116266	0.88038623	0.03352035	0.85437824	0.39258598	0.12796422	0.54543516	0.34479563	0.55405436	0.49024331	0.57220157	0.51563512	0.74747345	0.5114161	0.33047059	0.96268016	0.77507991	0.00112361	0.72996217	0.15412375	0.01637484	0.29749952	0.11888403	0.30697623	0.2403385	0.32741463	0.26587958	0.55871655	0.26154643	0.10921081	0.94454582	0.68236968	0.00003766	0.62366379	0.06050682	0.00209539	0.1622667	0.04099069	0.17008152	0.11782434	0.18734717	0.13709685	0.41762579	0.13375906	0.03609096	0.99569824	0.24882641	2
SAS	0.2387804	0.97960317	0.88071865	0.00866426	0.91279962	0.57099751	0.17708902	0.71707208	0.53068814	0.5512405	0.68181952	0.64154089	0.35800251	0.91577235	0.79320479	0.38071084	0.95962237	0.77566534	0.00007507	0.83320314	0.32603815	0.03136052	0.51419236	0.28162991	0.30386609	0.46487786	0.41157471	0.1281658	0.838639	0.62917384	0.14494074	0.94004912	0.68314293	0.00000065	0.7605475	0.18616697	0.0055536	0.36871299	0.14945765	0.1675033	0.3169628	0.26404201	0.04588368	0.76800241	0.4990637	0.05518051	0.99851621	0.2478478	2
SAT	0.28738209	0.99316465	0.88075955	0.00287727	0.85517425	0.38310875	0.12380539	0.64058237	0.50092589	0.76626609	0.68306613	0.61459033	0.41370354	0.82904554	0.66821567	0.40602677	0.98637602	0.77573738	0.00000828	0.731323	0.14677231	0.01532777	0.41034577	0.25092675	0.58716373	0.46657934	0.37772127	0.17115062	0.68731651	0.44651218	0.16485774	0.97963379	0.6832381	0.00000002	0.6254086	0.05622976	0.00189766	0.26286026	0.1256957	0.44992366	0.31870454	0.23214384	0.07080562	0.56981669	0.29836643	0.06693666	0.99971506	0.18857975	2
SAV	0.22768677	0.97681713	0.88028448	0.01339716	0.90915938	0.57259883	0.18008271	0.65526781	0.48465403	0.5413923	0.67759525	0.61594909	0.35800251	0.8738346	0.74961648	0.37202971	0.9541717	0.77490077	0.00017948	0.82657077	0.32786942	0.03242978	0.42937591	0.23488953	0.29310562	0.45913532	0.37939329	0.1281658	0.76358692	0.56192487	0.1384061	0.93205126	0.68213312	0.0000024	0.75148457	0.18773765	0.00584004	0.28135621	0.11384015	0.15868513	0.31110791	0.23368695	0.04588368	0.66724867	0.42122814	0.05149118	0.99689419	0.2535539	2
SBE	0.19851349	0.99519535	0.88080094	0.00428741	0.85593965	0.38938333	0.12967154	0.60877988	0.39746559	0.46499181	0.60039608	0.58147885	0.55062621	0.80176654	0.5779137	0.28318026	0.99041378	0.7758103	0.00001838	0.73263268	0.15161938	0.01681471	0.37061294	0.15797889	0.21621738	0.36047545	0.33811765	0.30318922	0.64282958	0.33398424	0.08019106	0.98565518	0.68333444	0.00000008	0.62708936	0.05903806	0.00218039	0.2256217	0.06279117	0.10053931	0.21642805	0.19660826	0.16694393	0.51539925	0.19301407	0.02270853	0.9998581	0.2129761	2
SBN	0.27851672	0.9603851	0.8804962	0.00748662	0.85086658	0.39767318	0.13438937	0.5197118	0.39901171	1	0.18807405	0.73242565	0.33823398	0.73002829	0.53597136	0.43130983	0.92233953	0.77527356	0.00005605	0.72397395	0.15814396	0.0180605	0.27010035	0.15921034	1	0.03537185	0.53644734	0.11440223	0.5329413	0.2872653	0.18602817	0.88580114	0.68262543	0.00000042	0.61600524	0.06288961	0.00242714	0.14037434	0.06352679	1	0.00665253	0.39290779	0.03869472	0.38906223	0.15396597	0.08023578	0.99546103	0.30720406	2
SBS	0.19808603	0.99028671	0.88076678	0.00441728	0.85612641	0.39036373	0.13040901	0.56291087	0.38191525	0.47104184	0.58461134	0.53712783	0.50172617	0.76471327	0.55908701	0.28841553	0.98066777	0.77575012	0.00001951	0.73295243	0.15238384	0.01700651	0.31686865	0.14585926	0.22188041	0.34177042	0.28850631	0.25172915	0.58478638	0.31257828	0.08318352	0.97114226	0.68325493	0.00000009	0.62749993	0.05948512	0.0022178	0.17836881	0.05570588	0.10451496	0.19980286	0.15496477	0.12629911	0.4471939	0.17475846	0.02399142	0.99968532	0.22136778	2
SBT	0.19785365	0.9911434	0.88075655	0.00452122	0.85409657	0.39076678	0.12613905	0.56358588	0.38279531	0.47067051	0.58312858	0.53794238	0.50246544	0.76456964	0.56021582	0.29257316	0.98236524	0.77573211	0.00002044	0.72948095	0.15269868	0.01591106	0.31762904	0.14653225	0.22153073	0.34003894	0.28938201	0.25247152	0.58456673	0.31384176	0.08559905	0.97366482	0.68323114	0.00000009	0.62304718	0.05966957	0.00200701	0.17901124	0.05609186	0.10426798	0.19828642	0.15567085	0.12685821	0.44694197	0.17581912	0.02504398	0.99966127	0.21894613	2
SEW	0.3075369	0.95828441	0.87990717	0.03619517	0.8547395	0.39375157	0.13243624	0.45762053	0.42678899	0.90284643	0.65376241	0.61929446	0.59595951	0.66564601	0.57448253	0.43066668	0.91830901	0.77423663	0.00131009	0.73057962	0.1550403	0.01753936	0.20941655	0.18214884	0.81513168	0.42740529	0.38352563	0.35516773	0.44308461	0.33003017	0.18547379	0.88000121	0.68125636	0.00004742	0.62445526	0.06104736	0.00232285	0.09583331	0.07773912	0.73593873	0.27942151	0.2375153	0.21166559	0.2949375	0.18959657	0.07987738	0.99156598	0.19646068	2
SFE	0.30437766	0.98437503	0.8806169	0.01996853	0.85119724	0.37888212	0.12417918	0.56533477	0.69091946	1	0.60709158	0.65331016	0.63114016	0.76573995	0.76804286	0.43669374	0.9689942	0.77548613	0.00039874	0.72453674	0.14355166	0.01542047	0.3196034	0.4773697	1	0.36856019	0.42681416	0.3983379	0.58635768	0.58988984	0.19070142	0.95385369	0.68290619	0.00000796	0.61672367	0.05438916	0.0019149	0.18068292	0.32982401	1	0.22374979	0.27884203	0.25140704	0.4489975	0.45306068	0.08327812	0.99814026	0.18237941	2
SFF	0.33489655	0.98292762	0.88068349	0.01621073	0.85426802	0.39018944	0.12791371	0.52030856	0.43180603	0.86833174	0.56415427	0.59145542	0.51100297	0.72685992	0.58893572	0.42904307	0.96614671	0.7756034	0.00026279	0.72977385	0.1522478	0.01636192	0.270721	0.18645645	0.75400001	0.31827004	0.34981951	0.26112403	0.52832535	0.34684528	0.18407796	0.94965229	0.68306111	0.00000426	0.62342246	0.05940548	0.00209291	0.14085845	0.08051302	0.65472215	0.1795534	0.20690265	0.13343516	0.38401852	0.20426957	0.07897737	0.99822773	0.17221171	2
SFG	0.32807268	0.95809973	0.87989121	0.03820234	0.84989606	0.38282552	0.12700786	0.62494354	0.57081321	0.9659278	0.67760801	0.60626596	0.45111774	0.81482727	0.71985977	0.43359088	0.91795509	0.77420854	0.00145942	0.72232331	0.14655538	0.016131	0.39055443	0.32582772	0.93301652	0.45915262	0.36755841	0.20350722	0.66394347	0.51819809	0.18800105	0.87949252	0.68121929	0.00005575	0.61389974	0.05610514	0.00204876	0.24407447	0.18598677	0.9012266	0.31112549	0.22283815	0.09180572	0.54099925	0.37302996	0.08151554	0.99224117	0.14204459	2
SFH	0.29000538	0.97599404	0.88048199	0.02396586	0.85292398	0.38261855	0.1267654	0.55669235	0.63786865	0.99639859	0.5902574	0.61423318	0.63603913	0.75767648	0.7367098	0.43915487	0.95256436	0.77524853	0.00057436	0.72747931	0.14639695	0.01606947	0.30990637	0.40687642	0.99281015	0.3484038	0.37728239	0.40454577	0.57407364	0.54274134	0.192857	0.92969714	0.68259237	0.00001377	0.62048455	0.05601419	0.00203705	0.1725225	0.25953371	0.98923463	0.20564792	0.23173936	0.25730694	0.43496209	0.39984286	0.08469409	0.99731571	0.17796693	2
SFN	0.29205248	0.9794559	0.88050069	0.02361436	0.8520055	0.38108258	0.12754666	0.55181676	0.62592585	0.96277166	0.57947207	0.61745831	0.65053479	0.7536857	0.7296759	0.43767705	0.95933386	0.77528147	0.00055764	0.72591337	0.14522393	0.01626815	0.30450174	0.39178317	0.92692927	0.33578787	0.38125476	0.42319551	0.56804213	0.53242692	0.1915612	0.93962521	0.68263587	0.00001317	0.61848218	0.05534231	0.00207495	0.16802916	0.24522722	0.89242124	0.19457969	0.23540892	0.2753034	0.42812523	0.3884991	0.08384194	0.9975533	0.1752866	2
SFO	0.24609377	0.99312743	0.88078723	0.0038372	0.85780416	0.38944869	0.12247186	0.63443316	0.41141243	0.45112959	0.60088174	0.53066939	0.50427244	0.82336419	0.594259	0.28089207	0.9863021	0.77578614	0.00001472	0.73582798	0.15167028	0.01499936	0.40250544	0.16926019	0.20351791	0.36105886	0.28161	0.25429069	0.67792859	0.35314376	0.07890035	0.97952367	0.68330252	0.00000006	0.6311963	0.05906779	0.001837	0.2553628	0.06963575	0.09181295	0.21695367	0.14944181	0.12823179	0.55818213	0.20985886	0.02216248	0.99976468	0.18963663	2
SFS	0.29457016	0.96733114	0.88032663	0.02238679	0.85026957	0.38660552	0.12858721	0.59201737	0.49977995	0.99999998	0.64972014	0.61059348	0.53846051	0.79189545	0.66217631	0.43842024	0.93572953	0.77497497	0.00050117	0.72295835	0.14946383	0.01653467	0.35048456	0.24978	0.99999996	0.42213625	0.3728244	0.28993973	0.62709841	0.43847746	0.19221231	0.90516031	0.6822311	0.00001122	0.61470949	0.05778354	0.00212615	0.20749295	0.12483503	0.99999995	0.27427042	0.22764415	0.15612109	0.49659638	0.29034939	0.08426977	0.99593027	0.15226254	2
SFV	0.32639859	0.95932918	0.8802578	0.0366907	0.81846265	0.40607196	0.14747877	0.51001413	0.49508491	0.91783432	0.54814178	0.62666681	0.5335623	0.72657586	0.66828031	0.43770849	0.92031247	0.77485379	0.00134621	0.66988111	0.16489444	0.02174999	0.26011441	0.24510907	0.84241984	0.30045941	0.39271129	0.28468873	0.52791248	0.44659858	0.19158872	0.88288261	0.68207109	0.00004939	0.54827267	0.06695901	0.00320766	0.13266203	0.1213498	0.77320185	0.16469436	0.24609913	0.15189917	0.38356846	0.29845304	0.08386001	0.99538318	0.14811327	2
SFW	0.24352198	0.98764689	0.88072788	0.00627695	0.85989217	0.38387128	0.12034699	0.68925078	0.48207309	0.49357822	0.68699571	0.60880682	0.36022177	0.86205271	0.66538868	0.30454866	0.97544639	0.77568159	0.0000394	0.73941455	0.14735716	0.0144834	0.47506664	0.23239446	0.24361946	0.47196311	0.37064575	0.12975972	0.74313488	0.44274209	0.09274989	0.9633966	0.6831644	0.00000025	0.63581678	0.05656618	0.00174303	0.32744006	0.11203112	0.12024526	0.32423663	0.22565166	0.04674228	0.64062144	0.29459558	0.02824685	0.99936051	0.19490821	2
SGT	0.32199443	0.98953407	0.88076578	0.00830129	0.85722552	0.38623514	0.13143946	0.56981982	0.56522368	0.83461131	0.64177831	0.62962686	0.2794693	0.77210009	0.71762951	0.42631182	0.97917767	0.77574836	0.00006891	0.73483559	0.14917759	0.01727633	0.32469463	0.31947781	0.69657604	0.4118794	0.39642998	0.07810309	0.59613855	0.51499211	0.18174177	0.96892966	0.68325261	0.00000057	0.62991982	0.05761763	0.00227079	0.18501743	0.18057642	0.58137024	0.26433527	0.24960296	0.02182742	0.46027863	0.36957354	0.07747866	0.99926848	0.15548818	2
SIV	0.28580406	0.99092322	0.88074284	0.00563874	0.85708775	0.3845031	0.12089252	0.68814206	0.48892484	0.48128858	0.68760024	0.65717006	0.36923775	0.86198994	0.67265133	0.29588468	0.98192883	0.77570795	0.0000318	0.73459941	0.14784263	0.014615	0.4735395	0.2390475	0.2316387	0.47279409	0.43187249	0.13633652	0.74302666	0.45245981	0.08754774	0.97301608	0.68319922	0.00000018	0.62961615	0.05684595	0.00176684	0.32586245	0.11687626	0.11148506	0.32509333	0.28381367	0.05034059	0.64048151	0.30434769	0.02590404	0.99942051	0.18630997	2
SOD	0.29539553	0.99775544	0.88082613	0.00399038	0.85812257	0.37329383	0.11498596	0.87053775	0.70264221	0.64444757	0.68921562	0.75267792	0.14400335	0.95995072	0.83718097	0.37033035	0.99551592	0.77585467	0.00001592	0.73637434	0.13934828	0.01322177	0.75783597	0.49370607	0.41531268	0.47501817	0.56652405	0.02073696	0.92150538	0.70087198	0.13714457	0.99328142	0.68339307	0.00000006	0.63189944	0.05201785	0.00152032	0.65972482	0.34689872	0.26764725	0.32738994	0.42641014	0.00298619	0.88459976	0.58675668	0.0507888	0.99975924	0.18573569	2
SOF	0.28769005	0.93785929	0.87964333	0.04418373	0.84808359	0.38749877	0.12594037	0.60367473	0.45949995	1	0.68078715	0.52903469	0.49989453	0.797813	0.61168339	0.42999065	0.87958005	0.77377239	0.0019522	0.71924578	0.1501553	0.01586098	0.36442318	0.2111402	1	0.46347115	0.27987771	0.24989454	0.63650558	0.37415657	0.18489196	0.82492233	0.68064372	0.00008626	0.60998055	0.05818499	0.00199754	0.21999306	0.09701891	1	0.31552521	0.14806502	0.12492091	0.50781243	0.22886536	0.07950182	0.98830397	0.21873644	2
SOR	0.30944646	0.96693568	0.88004333	0.02670371	0.85176057	0.38512402	0.12686643	0.56532907	0.48627867	1	0.68845091	0.52273203	0.44145427	0.76802633	0.64712639	0.4321445	0.93496462	0.77447627	0.00071309	0.72549607	0.14832051	0.01609509	0.31959696	0.23646694	1	0.47396466	0.27324878	0.19488187	0.58986444	0.41877257	0.18674887	0.90405065	0.68157267	0.00001904	0.61794895	0.05712179	0.00204193	0.18067745	0.11498883	1	0.3263014	0.14283589	0.08603143	0.45303142	0.27099878	0.0807025	0.99402382	0.19252511	2
SOS	0.30578386	0.89253298	0.87264877	0.09242571	0.85340771	0.40744453	0.14791991	0.31567141	0.17566019	0.57136991	0.14566415	0.23612467	0.76512496	0.50961734	0.2683549	0.34179866	0.79661512	0.76151587	0.00854251	0.72830472	0.16601104	0.0218803	0.09964844	0.0308565	0.32646357	0.02121804	0.05575486	0.58541621	0.25970983	0.07201435	0.11682632	0.71100527	0.66453589	0.00078955	0.62154086	0.06764029	0.00323653	0.03145616	0.00542026	0.18653146	0.00309071	0.0131651	0.44791655	0.13235263	0.0193254	0.03993108	0.94638778	0.52602097	2
SOV	0.25124083	0.97222475	0.88020119	0.0305883	0.85263619	0.38643122	0.1259471	0.57718729	0.47920572	0.98457821	0.48549205	0.5365734	0.56339764	0.77591213	0.63837939	0.43831162	0.94522096	0.77475413	0.00093564	0.72698847	0.14932909	0.01586267	0.33314516	0.22963812	0.96939425	0.23570253	0.28791101	0.3174169	0.60203963	0.40752825	0.19211708	0.9189672	0.68193951	0.00002862	0.61985668	0.05770542	0.00199786	0.19228715	0.1100439	0.95444446	0.11443171	0.15448539	0.17883193	0.46712985	0.26015764	0.08420715	0.99315952	0.19686021	2
SSF	0.2888635	0.97245703	0.88023835	0.01488214	0.85490483	0.37981895	0.12153234	0.66882969	0.56947998	0.86816601	0.68921562	0.59618853	0.40729642	0.84876537	0.72157038	0.42872721	0.94567268	0.77481955	0.00022148	0.73086227	0.14426244	0.01477011	0.44733315	0.32430745	0.75371223	0.47501817	0.35544076	0.16589037	0.72040265	0.52066382	0.18380702	0.91962604	0.68202587	0.0000033	0.62481768	0.05479361	0.00179505	0.29918969	0.1846866	0.65434734	0.32738994	0.2119097	0.06756655	0.61145282	0.37569559	0.07880307	0.99600622	0.15509914	2
SSY	0.30267657	0.97450447	0.88050044	0.02534148	0.85555389	0.38015665	0.12517595	0.54976222	0.69185454	1	0.57982809	0.65400482	0.65521599	0.7520281	0.77470133	0.43750268	0.94965897	0.77528103	0.00064219	0.73197246	0.14451908	0.01566902	0.3022385	0.4786627	1	0.33620062	0.42772231	0.42930799	0.56554627	0.60016215	0.19140859	0.92544692	0.68263529	0.00001627	0.62624188	0.05493989	0.00196138	0.16615931	0.33116496	1	0.19493856	0.27973245	0.28128946	0.42530669	0.46494641	0.08374177	0.99684469	0.18817732	2
STF	0.30272515	0.97930756	0.88066478	0.01915464	0.85414249	0.3845031	0.1281427	0.54411349	0.58694153	0.93646605	0.66951035	0.61575057	0.53458522	0.74761176	0.70153532	0.43484431	0.9590433	0.77557046	0.0003669	0.7295594	0.14784263	0.01642055	0.29605949	0.34450036	0.87696866	0.44824411	0.37914876	0.28578136	0.55892334	0.49215181	0.18908958	0.93919835	0.68301759	0.00000703	0.62314768	0.05684595	0.00210417	0.16108996	0.20220157	0.82125137	0.30010407	0.23346106	0.15277449	0.41785766	0.34526188	0.08222453	0.99771127	0.18248328	2
STI	0.29675066	0.99657279	0.88078598	0.00650447	0.85275559	0.38628961	0.12297699	0.6292073	0.47338805	0.77007923	0.60016083	0.53349809	0.53028341	0.81880315	0.64990863	0.40473189	0.99315732	0.77578394	0.00004231	0.7271921	0.14921966	0.01512334	0.39590183	0.22409624	0.59302202	0.36019302	0.28462021	0.28120049	0.6704386	0.42238122	0.1638079	0.98975355	0.68329962	0.00000028	0.62011712	0.05764201	0.00185982	0.24910432	0.10608448	0.45667394	0.21617374	0.15184434	0.14911595	0.54895724	0.2745092	0.06629828	0.99983734	0.17512068	2
STO	0.36330902	0.97864095	0.88064309	0.01555565	0.85112376	0.38788004	0.12805515	0.58684548	0.45238045	0.87000011	0.48377304	0.6151557	0.37581225	0.7849874	0.62743445	0.42985059	0.95773812	0.77553225	0.00024198	0.72441165	0.15045093	0.01639812	0.34438762	0.20464807	0.7569002	0.23403635	0.37841653	0.14123485	0.61620521	0.39367399	0.18477153	0.93728175	0.68296711	0.00000376	0.61656397	0.05835691	0.00209986	0.20210232	0.09257879	0.65850326	0.11322048	0.23278508	0.05307778	0.48371333	0.24700463	0.07942415	0.99871583	0.12090487	2
STT	0.30561431	0.97578752	0.88037575	0.02832693	0.85331586	0.38822863	0.12664417	0.47894595	0.45763886	0.82708746	0.62522183	0.59571585	0.55779667	0.68302201	0.61919964	0.4230689	0.95216128	0.77506147	0.00080241	0.72814796	0.15072147	0.01603875	0.22938923	0.20943333	0.68407367	0.39090234	0.35487737	0.31113712	0.46651907	0.3834082	0.17898729	0.92910709	0.68234532	0.00002273	0.6213402	0.05851439	0.00203121	0.10986504	0.09584483	0.56578876	0.24440067	0.21140607	0.17355125	0.31864279	0.23740622	0.07572396	0.99634444	0.18651219	2
STW	0.28663657	0.95230331	0.88052987	0.0311322	0.843531	0.38762949	0.13245644	0.52897027	0.43426689	0.89519326	0.68371307	0.52202599	0.4826969	0.73272002	0.59180994	0.43004353	0.90688159	0.77533285	0.00096921	0.71154455	0.15025663	0.01754471	0.27980954	0.18858773	0.80137098	0.46746356	0.27251113	0.2329963	0.53687862	0.35023901	0.18493744	0.86362634	0.68270373	0.00003017	0.60020988	0.0582439	0.00232391	0.14801093	0.08189741	0.7173819	0.31961095	0.1422579	0.11246659	0.39338171	0.20727493	0.07953115	0.99047396	0.23387598	2
SVV	0.34091713	0.98208589	0.88059645	0.02183818	0.8584869	0.38708483	0.1234619	0.58713897	0.45434496	0.54520605	0.67362898	0.61684655	0.39439778	0.78482994	0.63391638	0.32954016	0.9644927	0.77545011	0.00047691	0.73699975	0.14983466	0.01524284	0.34473217	0.20642934	0.29724964	0.45377601	0.38049967	0.15554961	0.61595803	0.40184998	0.10859672	0.94721468	0.68285862	0.00001041	0.63270463	0.05799872	0.00188191	0.20240569	0.09379013	0.1620623	0.30567667	0.23470991	0.06134842	0.4834223	0.25473929	0.03578698	0.99825456	0.16600833	2
SZR	0.32776367	0.98833401	0.88072937	0.00551429	0.85408432	0.38036362	0.12121243	0.73090951	0.57448496	1	0.6574834	0.66662028	0.41436039	0.88826567	0.73287833	0.43431407	0.97680412	0.77568423	0.00003041	0.72946003	0.14467648	0.01469245	0.53422871	0.33003296	1	0.43228443	0.4443826	0.17169453	0.78901589	0.53711065	0.18862871	0.96540874	0.68316788	0.00000017	0.62302038	0.05502967	0.00178091	0.39047284	0.18959897	1	0.28421984	0.29623445	0.07114341	0.70085573	0.39363675	0.0819241	0.9992195	0.16155303	2
TER	0.30827523	0.98483631	0.88070319	0.00837981	0.84861631	0.38518938	0.12493349	0.65157548	0.60213657	1	0.56175305	0.61607839	0.46968692	0.83755161	0.7346511	0.43734832	0.96990256	0.7756381	0.00007022	0.72014964	0.14837086	0.01560838	0.42455061	0.36256845	1	0.31556649	0.37955259	0.2206058	0.70149271	0.53971224	0.19127356	0.95519526	0.68310695	0.00000059	0.61113073	0.05715088	0.00195001	0.27662676	0.21831572	1	0.17727044	0.23383415	0.10361566	0.58753635	0.39650019	0.08365317	0.99922051	0.15895564	2
THO	0.265145	0.99668561	0.8807795	0.00256003	0.90770206	0.58230482	0.18340641	0.6192843	0.50451803	1	0.4269498	0.55206385	0.2785574	0.84704288	0.70650804	0.48637516	0.9933822	0.77577252	0.00000655	0.82392303	0.3390789	0.03363791	0.38351305	0.25453845	1	0.18228613	0.3047745	0.07759423	0.71748164	0.49915361	0.2365608	0.99008974	0.68328453	0.00000002	0.74787663	0.19744728	0.00616941	0.23750361	0.12841924	1	0.07782703	0.16825498	0.02161445	0.60773771	0.35265603	0.1150573	0.99985	0.29894084	2
TOL	0.33546892	0.96227458	0.88022164	0.02392074	0.85094312	0.38292356	0.12644886	0.45339838	0.51209571	0.80929747	0.67133803	0.65686561	0.22749128	0.65779212	0.6570196	0.41188375	0.92597236	0.77479013	0.0005722	0.7241042	0.14663045	0.01598931	0.20557009	0.26224201	0.65496239	0.45069475	0.43147243	0.05175228	0.43269048	0.43167476	0.16964823	0.89103966	0.68198704	0.00001369	0.61617149	0.05614826	0.00202183	0.09320515	0.13429301	0.53005941	0.30256853	0.2834194	0.01177319	0.28462039	0.28361878	0.06987535	0.99556128	0.20469574	2
TON	0.34479687	0.99416926	0.88077226	0.00488059	0.8540782	0.37825031	0.12149193	0.7523335	0.77638395	1	0.66859032	0.65630388	0.40687971	0.90397131	0.84028394	0.43816155	0.98837252	0.77575978	0.00002382	0.72944957	0.1430733	0.01476029	0.56600569	0.60277203	1	0.44701302	0.43073479	0.16555109	0.81716413	0.7060771	0.19198555	0.98260958	0.6832677	0.00000012	0.62300698	0.05411752	0.00179326	0.42582504	0.46798253	1	0.29886858	0.28269291	0.06735938	0.73869292	0.59330525	0.08412069	0.99974962	0.15431048	2
TSC	0.18141311	0.99450635	0.88077052	0.00440299	0.85843791	0.38698679	0.12608517	0.63885004	0.42957529	0.47009532	0.68108084	0.64156284	0.48615915	0.82557396	0.61163117	0.28923305	0.98904289	0.77575671	0.00001939	0.73691565	0.14975877	0.01589747	0.40812938	0.18453493	0.22098961	0.46387111	0.41160287	0.23635072	0.68157236	0.37409269	0.08365576	0.98360943	0.68326364	0.00000009	0.63259633	0.05795467	0.00200444	0.26073347	0.07927165	0.10388618	0.31593373	0.26406911	0.11490406	0.5626884	0.22880675	0.02419601	0.9997219	0.22198335	2
TUN	0.3270129	0.96239141	0.88029595	0.02804381	0.85326994	0.3868016	0.13039554	0.53681371	0.47818952	0.85609185	0.5916405	0.64301847	0.54804649	0.7421134	0.64023421	0.42479398	0.92619722	0.77492096	0.00078646	0.72806959	0.14961548	0.017003	0.28816896	0.22866521	0.73289326	0.35003848	0.41347275	0.30035496	0.5507323	0.40989985	0.18044992	0.89136424	0.68215979	0.00002206	0.62123989	0.05787151	0.00221712	0.15469305	0.10934531	0.62742395	0.20709694	0.26587061	0.16460848	0.40870582	0.26243191	0.07665404	0.99560964	0.14753727	2
UEI	0.32213095	0.9359415	0.878572	0.02764885	0.90708668	0.57239186	0.18268913	0.64187472	0.49922543	0.74465829	0.67963829	0.64912411	0.44448576	0.86345816	0.74788349	0.45106606	0.8759865	0.77188876	0.00076446	0.82280624	0.32763244	0.03337532	0.41200316	0.24922603	0.55451597	0.4619082	0.42136211	0.19756759	0.74555999	0.55932971	0.20346059	0.81987212	0.67815985	0.00002114	0.74635658	0.18753414	0.00609731	0.26445442	0.12441997	0.41292491	0.3139305	0.27351631	0.08781598	0.64375985	0.41831346	0.09177417	0.98643106	0.22702073	2
UFI	0.24723678	0.97290816	0.87917176	0.02508781	0.85011649	0.38353359	0.12581914	0.58165633	0.49499578	0.74648714	0.67272581	0.62778866	0.40291046	0.78179031	0.65843683	0.39617653	0.94655029	0.77294297	0.0006294	0.72269805	0.14709801	0.01583046	0.33832408	0.24502082	0.55724305	0.45256001	0.3941186	0.16233684	0.61119608	0.43353906	0.15695584	0.92090651	0.67954963	0.00001579	0.61437753	0.05641703	0.00199177	0.19678834	0.12128427	0.41597477	0.3044488	0.24742318	0.06540721	0.47782717	0.28545808	0.06218222	0.990007	0.20699038	2
UOS	0.3274326	0.98581142	0.88078498	0.00511285	0.85311992	0.38542904	0.12248533	0.66806306	0.48785781	1	0.68677623	0.5294681	0.38460747	0.84596831	0.64485635	0.43341509	0.97182415	0.77578219	0.00002614	0.7278136	0.14855554	0.01500266	0.44630825	0.23800524	1	0.47166159	0.28033646	0.14792291	0.71566239	0.41583971	0.18784864	0.95803534	0.6832973	0.00000013	0.62091228	0.05725762	0.00183761	0.29816206	0.11611271	1	0.32392597	0.14842921	0.05689226	0.6054277	0.26815688	0.08141643	0.9997043	0.18175745	2
UOV	0.28155218	0.95923822	0.87994208	0.05390543	0.85281376	0.38662731	0.12641518	0.47937426	0.47579067	0.97793303	0.44794288	0.55864626	0.46765343	0.68533498	0.63874489	0.4357676	0.92013796	0.77429807	0.0029058	0.72729131	0.14948067	0.0159808	0.22979968	0.22637676	0.956353	0.20065283	0.31208565	0.21869973	0.46968404	0.40799503	0.1898934	0.8826315	0.68133746	0.00015664	0.62024404	0.05779331	0.00202022	0.11016005	0.10770795	0.93524919	0.08988101	0.17434548	0.10227568	0.3218909	0.26060474	0.08274939	0.99185965	0.18389294	2
UOZ	0.39106874	0.97562215	0.8807568	0.01876006	0.85512833	0.39284742	0.13051677	0.52645438	0.35656516	0.45652882	0.59438301	0.53560449	0.67353545	0.73189228	0.52079961	0.28587722	0.95183858	0.77573255	0.00035194	0.73124446	0.15432909	0.01703463	0.27715422	0.12713871	0.20841857	0.35329117	0.28687217	0.45365	0.53566632	0.27123224	0.08172578	0.9286348	0.68323172	0.0000066	0.62530785	0.06062779	0.0022233	0.14590905	0.04533324	0.09514908	0.20999027	0.15365002	0.30554935	0.39205004	0.14125764	0.02336354	0.9974214	0.2222755	2
USI	0.27062979	0.97430318	0.8805977	0.0372316	0.8584869	0.39240079	0.12764095	0.53050517	0.36680293	0.61155797	0.58314622	0.56448833	0.67856358	0.73270619	0.53292308	0.35876503	0.94926668	0.77545231	0.00138619	0.73699975	0.15397838	0.01629221	0.28143573	0.13454439	0.37400315	0.34005951	0.31864708	0.46044854	0.53685835	0.28400701	0.12871235	0.92487354	0.68286152	0.00005161	0.63270463	0.06042124	0.00207955	0.14930311	0.04935127	0.22872461	0.19830442	0.17987256	0.31244361	0.39335944	0.15135389	0.04617749	0.99579723	0.22611929	2
UTL	0.26037818	0.94762151	0.87932787	0.04553312	0.85160443	0.38679071	0.12913274	0.49093297	0.47700135	0.99999998	0.65457869	0.57229283	0.6060332	0.69846167	0.62877957	0.43501153	0.89798653	0.7732175	0.00207327	0.7252301	0.14960705	0.01667526	0.24101518	0.22753029	0.99999996	0.42847326	0.32751909	0.36727624	0.48784871	0.39536375	0.18923503	0.85095136	0.67991169	0.0000944	0.61760917	0.05786662	0.00215332	0.1183223	0.10853225	0.99999995	0.28046946	0.18743683	0.2225816	0.34074362	0.24859665	0.08231942	0.98849384	0.18613242	2
UWY	0.28378004	0.97448115	0.88029396	0.01951639	0.85280764	0.38478633	0.12626028	0.5308045	0.52080428	0.96394135	0.68366895	0.55190709	0.53766822	0.73477339	0.6759184	0.43319641	0.94961352	0.77491745	0.00038089	0.72728087	0.14806052	0.01594166	0.28175342	0.2712371	0.92918292	0.46740324	0.30460144	0.28908711	0.53989193	0.45686568	0.18765913	0.92538047	0.68215515	0.00000743	0.62023068	0.05697166	0.0020128	0.14955598	0.14126144	0.89567784	0.31954908	0.16811169	0.15543295	0.39669823	0.30880392	0.08129326	0.99592875	0.17228352	2
VET	0.41231679	0.97676471	0.88040244	0.02204906	0.85874713	0.39147485	0.12647243	0.5278022	0.40310632	0.64508098	0.74346022	0.65253986	0.43035904	0.73261362	0.56985045	0.3721955	0.9540693	0.77510845	0.00048616	0.73744664	0.15325256	0.01599528	0.27857517	0.1624947	0.41612947	0.5527331	0.42580827	0.1852089	0.53672272	0.32472953	0.13852949	0.93190123	0.68240737	0.00001072	0.63328019	0.05999452	0.00202296	0.14703259	0.06550264	0.2684372	0.41093507	0.27785687	0.07970632	0.39321038	0.18504727	0.05156005	0.99635216	0.1068666	2
VFI	0.22320131	0.97641297	0.88050144	0.01262441	0.85359753	0.37825031	0.12889365	0.4346654	0.71543056	1	0.56765876	0.55489504	0.36868709	0.63696795	0.66126381	0.43624067	0.95338228	0.77528279	0.00015938	0.72862874	0.1430733	0.01661357	0.18893401	0.51184089	1	0.32223646	0.30790851	0.13593017	0.40572816	0.43726983	0.19030592	0.93089482	0.68263761	0.00000201	0.62195569	0.05411752	0.00214138	0.08212308	0.36618662	1	0.18292035	0.1708569	0.0501157	0.25843583	0.28915072	0.08301918	0.99750165	0.28311694	2
VNI	0.32566016	0.94139439	0.87971889	0.0792701	0.84624357	0.39176897	0.13398528	0.50590188	0.43555195	1	0.1855135	0.59330046	0.38444265	0.71165114	0.58354032	0.43112117	0.88622339	0.77390533	0.00628375	0.71612819	0.15348293	0.01795205	0.25593672	0.1897055	1	0.03441526	0.35200544	0.14779615	0.50644734	0.34051931	0.18586547	0.83428572	0.68081914	0.00049811	0.60601888	0.06012985	0.00240531	0.12947887	0.0826266	1	0.0063845	0.20884499	0.05681914	0.36041382	0.19870675	0.08013054	0.98271196	0.26467769	2
VSV	0.30027327	0.97936871	0.88050169	0.01169178	0.85666525	0.39061428	0.13444662	0.50321254	0.45938013	1	0.18559756	0.77535046	0.40645699	0.70745183	0.58341352	0.43881614	0.95916307	0.77528322	0.0001367	0.73387535	0.15257951	0.01807589	0.25322286	0.21103011	1	0.03444646	0.60116833	0.16520728	0.50048809	0.34037133	0.19255961	0.93937429	0.68263819	0.0000016	0.62868551	0.05959974	0.00243024	0.12742492	0.09694304	1	0.00639318	0.46611614	0.06714965	0.35407121	0.19857724	0.08449826	0.99820659	0.28286034	2
WEI	0.29042893	0.97869788	0.88056329	0.00823555	0.86011567	0.39809802	0.12821342	0.50103278	0.22673228	0.38355704	0.18594791	0.71888901	0.43683161	0.70636982	0.36386081	0.23720197	0.95784953	0.7753917	0.00006782	0.73979896	0.15848203	0.01643868	0.25103384	0.05140753	0.14711601	0.03457663	0.51680141	0.19082186	0.49895832	0.13239469	0.05626477	0.93744531	0.68278146	0.00000056	0.63631268	0.06309138	0.00210766	0.12577618	0.01165575	0.05642738	0.00642945	0.37152286	0.08335702	0.3524491	0.04817324	0.01334612	0.99786267	0.37464306	2
YFI	0.28698726	0.96856425	0.8805169	0.01536493	0.85202081	0.38310875	0.12346527	0.6231551	0.53277461	0.83442123	0.66390406	0.62024587	0.440225	0.81469534	0.69296983	0.42141242	0.9381167	0.77531001	0.00023608	0.72593945	0.14677231	0.01524367	0.38832228	0.28384879	0.69625879	0.4407686	0.38470493	0.19379805	0.6637285	0.48020718	0.17758843	0.90862629	0.68267357	0.00000363	0.61851552	0.05622976	0.00188206	0.24198501	0.15122743	0.58097312	0.29262807	0.23861165	0.08531475	0.54073651	0.33276909	0.07483797	0.99780634	0.16256584	2
YUG	0.33837443	0.99503743	0.88078324	0.0050213	0.85604987	0.38189958	0.12086894	0.67266823	0.58536496	1	0.63513857	0.70007451	0.39418848	0.85090279	0.71817402	0.43615063	0.99009948	0.77577911	0.00002521	0.73282138	0.14584729	0.0146093	0.45248255	0.34265214	1	0.403401	0.49010433	0.15538456	0.72403556	0.51577392	0.19022737	0.98518604	0.68329324	0.00000013	0.62733164	0.05569902	0.00176581	0.30437064	0.20057656	1	0.25621554	0.34310955	0.0612508	0.61608388	0.37041543	0.08296779	0.99968696	0.16088595	2
ZON	0.34159511	0.98963576	0.88072189	0.00894463	0.85771538	0.39016765	0.12546892	0.51357343	0.39266566	0.60283691	0.59020747	0.51839554	0.54757761	0.71760166	0.55976579	0.35322105	0.97937894	0.77567105	0.00008001	0.73567567	0.15223079	0.01574245	0.26375767	0.15418632	0.36341234	0.34834486	0.26873393	0.29984124	0.51495214	0.31333773	0.12476511	0.96922842	0.68315047	0.00000072	0.63100033	0.05939553	0.00197519	0.13545893	0.06054367	0.21907837	0.20559574	0.13931047	0.16418635	0.36953051	0.17539574	0.04406966	0.99900178	0.19232799	2
ABW_RBell_gulp	0.33659472	0.95603754	0.87709069	0.02178768	0.79986039	0.24389155	0.09389543	0.81627812	0.75380893	0.99995543	0.68921562	0.61983495	0.18040139	0.92224526	0.7788784	0.38404952	0.91400778	0.76928808	0.0004747	0.63977665	0.05948309	0.00881635	0.66630998	0.56822791	0.99991086	0.47501817	0.38419536	0.03254466	0.85053632	0.60665157	0.14749403	0.87382575	0.67473542	0.00001034	0.511732	0.01450742	0.00082782	0.54389426	0.42833527	0.9998663	0.32738994	0.23813771	0.0058711	0.78440309	0.47250781	0.05664501	0.97512616	0.1834674	3
ACO_RBell_gulp	0.29242745	0.95259358	0.87087544	0.03882579	0.78853555	0.25110295	0.09026529	0.7741561	0.68650079	1	0.68921562	0.54225995	0.21910835	0.89781651	0.72970077	0.37360329	0.90743453	0.75842403	0.00150744	0.62178831	0.06305269	0.00814782	0.59931766	0.47128334	1	0.47501817	0.29404585	0.04800847	0.80607448	0.53246321	0.13957942	0.86441631	0.66049286	0.00005853	0.49030218	0.01583272	0.00073547	0.46396542	0.32353639	1	0.32738994	0.15944929	0.01051906	0.72370698	0.38853881	0.05214733	0.94452336	0.24919315	3
AEI_RBell_gulp	0.24262992	0.93417763	0.87473382	0.05393777	0.81002489	0.25373915	0.09191199	0.74210551	0.55985474	0.56953447	0.68801073	0.61804109	0.33874093	0.86810857	0.67791246	0.3048388	0.87268784	0.76515926	0.00290928	0.65614032	0.06438355	0.00844781	0.55072058	0.31343733	0.32436951	0.47335876	0.38197479	0.11474542	0.75361248	0.4595653	0.09292669	0.81524545	0.66931068	0.00015692	0.53148999	0.01633663	0.00077646	0.40869278	0.17547938	0.18473962	0.3256759	0.23607612	0.03886897	0.65421745	0.31154504	0.02832766	0.95283004	0.24525036	3
AEL_RBell_gulp	0.35085674	0.93643336	0.8780296	0.0465368	0.79944401	0.24325973	0.09464301	0.71446115	0.81324836	0.99994052	0.57299646	0.65718757	0.30779116	0.85762147	0.7959	0.41510095	0.87690743	0.77093598	0.00216567	0.63911073	0.0591753	0.0089573	0.51045473	0.66137289	0.99988105	0.32832495	0.4318955	0.0947354	0.73551459	0.63345681	0.1723088	0.82116537	0.67690462	0.00010078	0.51093325	0.01439497	0.00084775	0.36470007	0.53786042	0.99982157	0.18812903	0.28383635	0.02915872	0.6307931	0.50416827	0.07152554	0.97756489	0.16640096	3
AEN_RBell_gulp	0.39178319	0.88919128	0.87475252	0.05562334	0.73748649	0.2615279	0.19170724	0.69676242	0.63274228	0.77481477	0.62425155	0.65900995	0.33439057	0.82814014	0.71924315	0.46924585	0.79066114	0.76519198	0.00309396	0.54388632	0.06839684	0.03675167	0.48547787	0.40036279	0.60033792	0.38969	0.43429411	0.11181705	0.6858161	0.51731071	0.22019167	0.70304899	0.66935361	0.0001721	0.40110882	0.01788768	0.00704556	0.33826274	0.25332646	0.46515069	0.24326459	0.28620414	0.03739057	0.56795184	0.37207219	0.10332403	0.94330716	0.19352316	3
AET_RBell_gulp	0.31026961	0.89041775	0.87541886	0.1240918	0.76399991	0.25534047	0.18946114	0.5626847	0.74833572	1	0.55879824	0.61802448	0.39244097	0.74431998	0.74163776	0.48231329	0.79284377	0.76635818	0.01539877	0.58369587	0.06519876	0.03589552	0.31661407	0.56000635	1	0.31225547	0.38195425	0.15400991	0.55401223	0.55002657	0.23262611	0.70596216	0.67088441	0.00191086	0.44594359	0.01664788	0.00680081	0.17815389	0.41907276	1	0.17448781	0.23605708	0.0604398	0.41236237	0.40792048	0.11219867	0.95502092	0.20040449	3
AFG_RBell_gulp	0.30591182	0.9512107	0.87736551	0.02735557	0.80169123	0.24454515	0.10074825	0.82110082	0.73648494	0.94904081	0.68491085	0.64332657	0.1857314	0.91954822	0.7834533	0.38789415	0.90480179	0.76977024	0.00074833	0.64270882	0.05980233	0.01015021	0.67420656	0.54241006	0.90067845	0.46910287	0.41386907	0.03449615	0.84556892	0.61379907	0.15046187	0.86065714	0.67536985	0.00002047	0.51525402	0.01462437	0.00102262	0.55359156	0.39947684	0.85478061	0.32129364	0.26625297	0.00640702	0.77754139	0.48088291	0.05836328	0.97575312	0.19409799	3
AFI_RBell_gulp	0.30341066	0.93804665	0.87716451	0.04571685	0.80194534	0.24588503	0.09839439	0.71047768	0.74920431	0.97867365	0.57535297	0.64179193	0.28687515	0.8539637	0.77012643	0.39840898	0.87993152	0.76941758	0.00209003	0.64311633	0.06045945	0.00968146	0.50477853	0.5613071	0.95780212	0.33103104	0.41189689	0.08229735	0.729254	0.59309472	0.15872972	0.82541682	0.67490579	0.00009555	0.51574414	0.01486607	0.0009526	0.35863388	0.4205337	0.9373757	0.19045969	0.2643521	0.02360907	0.62275645	0.45675792	0.06323935	0.97080264	0.17793986	3
AFN_RBell_gulp	0.31487372	0.92634646	0.87334553	0.11453444	0.796113	0.26023159	0.17273823	0.63414591	0.52942729	0.73759257	0.6126685	0.60132668	0.60982587	0.79072514	0.6331854	0.34776854	0.85811776	0.76273242	0.01311814	0.6337959	0.06772048	0.0298385	0.40214103	0.28029326	0.54404279	0.37536269	0.36159378	0.37188759	0.62524624	0.40092374	0.12094296	0.79491435	0.66612895	0.00150248	0.50457316	0.01762301	0.00515425	0.25501609	0.1483949	0.40128192	0.2299729	0.21743599	0.22678667	0.49439792	0.25385906	0.04206016	0.93675807	0.26044083	3
AFO_RBell_gulp	0.35472686	0.93360927	0.8778301	0.05166714	0.79776626	0.24440353	0.10168105	0.80028085	0.78777775	1	0.57473763	0.6541607	0.2910344	0.90001032	0.78411716	0.41827098	0.87162627	0.77058568	0.00266949	0.636431	0.05973309	0.01033904	0.64044944	0.62059379	1	0.33032334	0.42792622	0.08470102	0.81001858	0.61483972	0.17495061	0.81375837	0.67644331	0.00013793	0.50772318	0.01459898	0.00105128	0.51253942	0.48888998	1	0.18984926	0.27993251	0.02465091	0.72902508	0.48210637	0.07317676	0.97509629	0.16388898	3
AFR_RBell_gulp	0.23787544	0.92764751	0.87144527	0.08414899	0.78245828	0.25783505	0.13992551	0.63242706	0.54332954	0.67070041	0.61184265	0.52761754	0.53333817	0.79300725	0.65486145	0.38644348	0.8605299	0.75941686	0.00708105	0.61224096	0.06647891	0.01957915	0.39996398	0.29520699	0.44983904	0.37435143	0.27838027	0.28444961	0.62886051	0.42884352	0.14933856	0.79826842	0.66179023	0.00059586	0.479053	0.01714059	0.00273962	0.25294804	0.16039468	0.30170722	0.22904417	0.14687832	0.15170783	0.49869094	0.28083309	0.05771091	0.93706529	0.25459982	3
AFS_RBell_gulp	0.2210218	0.9320105	0.87242183	0.0733208	0.78401051	0.25933834	0.11453135	0.59200993	0.53543976	1	0.65868416	0.5757963	0.51033876	0.7638749	0.63436393	0.36889112	0.86864357	0.76111986	0.00537594	0.61467248	0.06725637	0.01311743	0.35047576	0.28669574	1	0.43386482	0.33154138	0.26044565	0.58350486	0.40241759	0.13608066	0.80958493	0.66401758	0.00039417	0.48190968	0.01744216	0.00150236	0.20748513	0.1535083	1	0.28577988	0.1909003	0.13291551	0.44572471	0.25527921	0.05019895	0.93816313	0.27466364	3
AFT_RBell_gulp	0.24309144	0.93621908	0.87484754	0.05578836	0.80489059	0.25342324	0.09863011	0.75093683	0.56056228	0.56653743	0.68752335	0.61501822	0.34290012	0.86764682	0.67864593	0.32013155	0.87650617	0.76535821	0.00311234	0.64784887	0.06422334	0.0097279	0.56390612	0.31423007	0.32096466	0.47268836	0.37824741	0.11758049	0.75281101	0.4605603	0.10248421	0.8206018	0.66957175	0.00017363	0.52144746	0.01627569	0.00095946	0.42345788	0.17614552	0.1818385	0.32498428	0.23262905	0.04031836	0.65317408	0.31255737	0.03280843	0.95315156	0.24375988	3
AFV_RBell_gulp	0.26155375	0.93985397	0.87649717	0.06343432	0.75844006	0.25641892	0.13111955	0.64940533	0.57819027	0.7012191	0.67862683	0.67043371	0.39108772	0.81744133	0.68223126	0.40330838	0.88332549	0.7682473	0.00402391	0.57523132	0.06575066	0.01719234	0.42172728	0.33430399	0.49170823	0.46053438	0.44948136	0.15294961	0.66821032	0.46543949	0.16265765	0.83019697	0.67336658	0.00025525	0.43627847	0.01685971	0.00225425	0.27387194	0.19329132	0.3447952	0.31253099	0.30134745	0.05981671	0.54622273	0.31753737	0.06560119	0.95661889	0.25144126	3
AFX_RBell_gulp	0.24316608	0.93755787	0.87487198	0.05548728	0.80748683	0.25366289	0.09448811	0.75140921	0.56096335	0.56621896	0.68750778	0.61474238	0.34347327	0.86766597	0.6791258	0.32033736	0.87901476	0.76540097	0.00307884	0.65203498	0.06434486	0.008928	0.5646158	0.31467988	0.32060391	0.47266695	0.37790819	0.11797388	0.75284424	0.46121185	0.10261602	0.8241272	0.66962786	0.00017084	0.52650965	0.0163219	0.00084359	0.42425751	0.17652388	0.18153201	0.3249622	0.23231618	0.04052088	0.65321733	0.31322086	0.03287174	0.95302346	0.24426528	3
AFY_RBell_gulp	0.19651732	0.91341361	0.85836738	0.08149664	0.78187351	0.27535158	0.1305033	0.56637799	0.52483192	1	0.66068907	0.34209652	0.33542256	0.74456681	0.58831413	0.38127253	0.83432442	0.73679455	0.0066417	0.61132619	0.07581849	0.01703111	0.32078402	0.27544854	1	0.43651005	0.11703003	0.11250829	0.55437973	0.34611351	0.14536874	0.76208328	0.63244041	0.00054128	0.47797976	0.02087674	0.00222262	0.18168501	0.14456418	1	0.28839742	0.04003557	0.03773782	0.41277275	0.20362347	0.05542511	0.8850342	0.3600255	3
AHT_RBell_gulp	0.35773778	0.89562345	0.8731565	0.11840349	0.77307449	0.26565649	0.14125567	0.54903217	0.75904929	0.9999374	0.56188926	0.57239112	0.38935307	0.73625756	0.6973309	0.44786745	0.80214137	0.76240228	0.01401939	0.59764416	0.07057337	0.01995316	0.30143633	0.57615583	0.9998748	0.31571954	0.32763159	0.15159582	0.5420752	0.48627038	0.20058525	0.71841662	0.66569651	0.00165994	0.46202345	0.01874827	0.0028185	0.16549824	0.43733067	0.99981221	0.17739942	0.18753342	0.0590243	0.39910697	0.33909136	0.0898356	0.93785782	0.25159056	3
ANA_RBell_gulp	0.38405785	0.95523412	0.88229372	0.05272964	0.82098541	0.25113563	0.08039857	0.75868064	0.53074002	0.48393114	0.59227854	0.80932225	0.43791209	0.88095438	0.65316824	0.26475607	0.91247222	0.77844221	0.00278042	0.67401704	0.06306911	0.00646393	0.57559631	0.28168497	0.23418935	0.35079387	0.6550025	0.191767	0.77608062	0.42662875	0.07009578	0.87162459	0.68681467	0.00014661	0.55335815	0.0158389	0.00051969	0.43669377	0.14950149	0.11333152	0.20776768	0.5301081	0.08397709	0.68369163	0.27866035	0.01855828	0.97147301	0.19549646	3
ANO_RBell_gulp	0.2849315	0.94249405	0.87685752	0.06384738	0.79597829	0.25137529	0.10312569	0.61652579	0.61975198	0.86760749	0.67949205	0.66687266	0.44481414	0.79406373	0.70733351	0.38596755	0.88829504	0.76887912	0.00407649	0.63358143	0.06318954	0.01063491	0.38010405	0.38409251	0.75274275	0.46170945	0.44471914	0.19785962	0.63053721	0.50032069	0.14897095	0.83721279	0.67419744	0.00026027	0.50431706	0.01588429	0.00109673	0.23434395	0.23804209	0.65308525	0.3137279	0.29657104	0.08801076	0.50068673	0.35389359	0.05749795	0.96358886	0.23086757	3
APC_RBell_gulp	0.32213085	0.94564184	0.87527323	0.0532484	0.78607402	0.25248641	0.13340944	0.66124585	0.65513054	0.99989283	0.68106091	0.61490625	0.3508529	0.81204298	0.72238591	0.39297077	0.89423848	0.76610322	0.00283539	0.61791237	0.06374939	0.01779808	0.43724608	0.42919603	0.99978567	0.46384396	0.37810969	0.12309776	0.6594138	0.5218414	0.15442602	0.84562932	0.67054963	0.00015098	0.48572486	0.01609585	0.00237443	0.28912716	0.28117942	0.99967852	0.31590599	0.23250201	0.0431892	0.53547234	0.37697087	0.06068491	0.96173621	0.22105862	3
APD_RBell_gulp	0.34594724	0.93605533	0.87869819	0.04153465	0.80323427	0.24584146	0.09768048	0.76132738	0.73244917	0.99989514	0.5597105	0.6893448	0.30538531	0.88004686	0.76008404	0.40012977	0.87619957	0.7721105	0.00172513	0.64518529	0.06043802	0.00954148	0.57961938	0.53648179	0.99979029	0.31327584	0.47519626	0.09326019	0.77448247	0.57772775	0.16010384	0.82017128	0.6784521	0.00007165	0.51823494	0.01485817	0.00093202	0.44128011	0.39294564	0.99968545	0.17534378	0.32757407	0.02848029	0.68158086	0.43912164	0.06406231	0.97503667	0.18596335	3
AST_RBell_gulp	0.2737631	0.95173143	0.8726368	0.0393299	0.78557498	0.24870641	0.09100614	0.77488278	0.76648277	0.99992823	0.68921562	0.5749454	0.2191368	0.89860381	0.7630975	0.38759687	0.90579271	0.76149498	0.00154684	0.61712805	0.06185488	0.00828212	0.60044332	0.58749583	0.99985646	0.47501817	0.33056222	0.04802094	0.80748881	0.5823178	0.15023133	0.86207139	0.66450854	0.00006084	0.48480036	0.01538371	0.00075372	0.46527319	0.45030543	0.9997847	0.32738994	0.19005523	0.01052315	0.72561253	0.44436526	0.05822919	0.95436877	0.23690043	3
ASV_RBell_gulp	0.39025759	0.93568524	0.87192931	0.09321536	0.8175901	0.27506836	0.09866378	0.58579233	0.43989804	0.57772322	0.66182397	0.56213809	0.66656295	0.75720197	0.55568816	0.32401762	0.87550687	0.76026073	0.0086891	0.66845356	0.0756626	0.00973454	0.34315265	0.19351029	0.33376412	0.43801097	0.31599923	0.44430617	0.57335482	0.30878933	0.10498742	0.81919886	0.66289361	0.00080996	0.54652101	0.02081239	0.00096045	0.20101619	0.0851248	0.19282328	0.28988616	0.1776352	0.29615803	0.43414539	0.17159058	0.03401777	0.91097892	0.29913954	3
ATN_RBell_gulp	0.32858344	0.95740057	0.87768621	0.04161089	0.80330469	0.2456018	0.09327918	0.7223984	0.68492627	0.72810147	0.68921562	0.6552757	0.35800251	0.86844264	0.75635202	0.35019109	0.91661584	0.77033308	0.00173147	0.64529842	0.06032025	0.00870101	0.52185944	0.469124	0.53013175	0.47501817	0.42938624	0.1281658	0.75419262	0.57206838	0.1226338	0.87756853	0.67611072	0.00007205	0.51837125	0.01481476	0.00081162	0.37699043	0.32131535	0.38598971	0.32738994	0.28136637	0.04588368	0.65497303	0.43268507	0.04294526	0.97337984	0.19732759	3
ATO_RBell_gulp	0.36051184	0.95176159	0.8777094	0.02765475	0.79245745	0.24966503	0.09937095	0.69930075	0.70090393	0.84989923	0.68915279	0.64905986	0.15617074	0.82313119	0.75037979	0.40560944	0.90585012	0.77037379	0.00076478	0.62798881	0.06233263	0.00987459	0.48902154	0.49126632	0.72232871	0.47493157	0.4212787	0.0243893	0.67754496	0.56306983	0.16451902	0.86215334	0.67616432	0.00002115	0.49765441	0.01556228	0.00098125	0.34197313	0.34433049	0.61390661	0.32730042	0.2734351	0.0038089	0.55770839	0.42251622	0.06673047	0.97302351	0.16729321	3
ATS_RBell_gulp	0.2754738	0.9523662	0.87656301	0.06469189	0.80144324	0.24992647	0.10879316	0.65275981	0.64514696	0.72987593	0.68783877	0.61311106	0.51816339	0.81860952	0.72539937	0.37842836	0.90700137	0.76836271	0.00418504	0.64231126	0.06246324	0.01183595	0.42609537	0.4162146	0.53271887	0.47312217	0.37590517	0.2684933	0.67012154	0.52620425	0.14320803	0.86379745	0.67351833	0.00027074	0.51477602	0.01561122	0.00128767	0.27813793	0.26851958	0.38881868	0.32543177	0.23047162	0.1391234	0.54856787	0.38170823	0.05419398	0.96438228	0.21210411	3
ATT_RBell_gulp	0.31134591	0.94929711	0.87684156	0.05484368	0.79367597	0.25230122	0.11238626	0.66343283	0.59798827	0.99995814	0.68304993	0.64660795	0.40896336	0.82762308	0.68627656	0.3782883	0.901165	0.76885113	0.00300783	0.62992154	0.06365591	0.01263067	0.44014312	0.35758997	0.99991628	0.4665572	0.41810184	0.16725103	0.68495996	0.47097551	0.14310204	0.85547333	0.67416063	0.00016496	0.49995359	0.01606046	0.00141951	0.29200539	0.21383461	0.99987442	0.31868186	0.27034798	0.06839954	0.56688867	0.32321945	0.05413383	0.96017888	0.22858939	3
ATV_RBell_gulp	0.3797741	0.93873358	0.87872886	0.0356355	0.79809997	0.24124446	0.09502354	0.74659827	0.85383427	0.99989588	0.57759101	0.67284545	0.23957057	0.87872227	0.81922948	0.40589385	0.88122073	0.77216441	0.00126989	0.63696357	0.05819889	0.00902947	0.55740898	0.72903296	0.99979177	0.33361138	0.452721	0.05739406	0.77215283	0.67113694	0.16474982	0.82723149	0.67852315	0.00004525	0.50836061	0.01404016	0.00085801	0.41616058	0.62247332	0.99968767	0.19269093	0.30461126	0.01374993	0.67850789	0.54981516	0.06687094	0.98299044	0.15645511	3
AVE_RBell_gulp	0.28497232	0.93914625	0.87686974	0.06402185	0.79540577	0.2506999	0.10186289	0.60777847	0.61969788	0.86789026	0.67976284	0.66720617	0.44484371	0.78576619	0.7068064	0.38506284	0.88199569	0.76890055	0.0040988	0.63267034	0.06285044	0.01037605	0.36939466	0.38402546	0.75323351	0.46207752	0.44516408	0.19788593	0.61742851	0.49957529	0.14827339	0.82832294	0.67422563	0.00026241	0.50322964	0.0157566	0.00105693	0.22451012	0.23797977	0.65372403	0.31410312	0.29701622	0.08802831	0.48515444	0.35310301	0.05709457	0.96381139	0.22920986	3
AVL_RBell_gulp	0.25651167	0.93980925	0.87617049	0.06283004	0.76481736	0.25722502	0.15866554	0.63497776	0.57234713	0.68969767	0.67616269	0.65805064	0.37473592	0.80865545	0.68009299	0.42273875	0.88324142	0.76767472	0.00394761	0.58494559	0.06616471	0.02517475	0.40319676	0.32758124	0.47568288	0.45719598	0.43303064	0.14042701	0.65392363	0.46252647	0.17870805	0.83007845	0.67261394	0.00024803	0.44737655	0.01701922	0.00399437	0.25602098	0.18749018	0.32807737	0.30913886	0.28495609	0.05262304	0.5287989	0.31456101	0.07554682	0.95454877	0.25680807	3
AWO_RBell_gulp	0.3364399	0.94415948	0.87587822	0.07114496	0.76916483	0.25356485	0.12928764	0.66238965	0.62030918	0.71837927	0.67794792	0.64036314	0.45770833	0.82752094	0.70767662	0.40386292	0.89143712	0.76716265	0.00506161	0.59161453	0.06429514	0.01671529	0.43876005	0.38478347	0.51606877	0.45961338	0.41006496	0.20949692	0.68479091	0.5008062	0.16310526	0.84165881	0.67194105	0.00036011	0.45504909	0.01630299	0.00216108	0.29063011	0.23868472	0.3707331	0.31159394	0.26259048	0.09588848	0.56667882	0.35440884	0.06587217	0.96061622	0.22187615	3
AWW_RBell_gulp	0.29148337	0.94073564	0.87661712	0.0794003	0.79893273	0.25115742	0.1090996	0.70872484	0.61338075	0.67671916	0.67367971	0.67696644	0.3772352	0.84965907	0.71206256	0.37664326	0.88498354	0.76845758	0.00630441	0.6382935	0.06308005	0.01190272	0.5022909	0.37623595	0.45794882	0.45384436	0.45828357	0.1423064	0.72192053	0.50703308	0.14186014	0.83253556	0.67364308	0.00050057	0.50995357	0.01584302	0.00129858	0.35598604	0.23077589	0.30990274	0.30574574	0.3102426	0.05368298	0.61338632	0.36103927	0.05343067	0.96486848	0.22079396	3
BCT_RBell_gulp	0.38378126	0.95808897	0.87989271	0.00858201	0.81262112	0.23794377	0.08135157	0.89765173	0.91362692	1	0.68921562	0.68935289	0.05761601	0.94937957	0.84680814	0.39560055	0.91793448	0.77421118	0.00007365	0.66035309	0.05661724	0.00661808	0.80577863	0.83471415	1	0.47501817	0.47520741	0.0033196	0.90132157	0.71708403	0.15649979	0.8794629	0.68122277	0.00000063	0.53661687	0.01347172	0.00053839	0.72330858	0.76261732	1	0.32738994	0.3275856	0.00019126	0.85569629	0.60723259	0.0619114	0.99139737	0.15055321	3
BEA_RBell_gulp	0.2450507	0.91062145	0.87167993	0.08210466	0.79434033	0.25555834	0.15079237	0.72299605	0.62683745	0.78584392	0.59237828	0.53300417	0.45771284	0.84701628	0.71833812	0.44171176	0.82923142	0.75982591	0.00674117	0.63097656	0.06531006	0.02273834	0.52272329	0.39292519	0.61755067	0.35091203	0.28409345	0.20950104	0.71743658	0.51600965	0.19510928	0.75511592	0.662325	0.00055348	0.50121013	0.01669053	0.00342877	0.37792687	0.24630023	0.48529844	0.20787266	0.15142299	0.09589132	0.60768046	0.3706694	0.08618206	0.94318906	0.22521797	3
BEC_RBell_gulp	0.23432949	0.89689717	0.87038392	0.07075193	0.76532559	0.25870652	0.17972238	0.69232003	0.61482672	0.73591571	0.57805347	0.52609438	0.44429389	0.84034335	0.71283333	0.44941101	0.80442454	0.75756816	0.00500584	0.58572325	0.06692906	0.03230014	0.47930703	0.37801189	0.54157193	0.33414581	0.27677529	0.19739706	0.70617694	0.50813135	0.20197026	0.7214861	0.65937514	0.00035417	0.44826899	0.01731499	0.00580506	0.33183385	0.23241181	0.39855129	0.19315414	0.14560993	0.08770231	0.5934311	0.36221296	0.09076766	0.93422201	0.24693819	3
BIK_RBell_gulp	0.37278323	0.95772607	0.87979745	0.04583167	0.80658366	0.24034031	0.08666209	0.78812625	0.87818428	0.99990601	0.67056963	0.68599561	0.35006561	0.89364274	0.82471189	0.40840072	0.91723923	0.77404354	0.00210054	0.6505772	0.05776346	0.00751032	0.62114299	0.77120763	0.99981202	0.44966363	0.47058998	0.12254593	0.79859734	0.68014971	0.16679115	0.87846393	0.68100153	0.00009627	0.52474493	0.01388289	0.00065086	0.48953909	0.67726242	0.99971805	0.30153077	0.32282266	0.04289912	0.71366071	0.56092755	0.06811763	0.98787384	0.15034145	3
BOF_RBell_gulp	0.33857637	0.95158148	0.87839369	0.07414051	0.80315161	0.24961056	0.08733895	0.65154145	0.62066175	0.7018722	0.64221098	0.68156536	0.54698103	0.80999812	0.71019282	0.36178785	0.90550731	0.77157548	0.00549682	0.6450525	0.06230543	0.00762809	0.42450626	0.385221	0.49262458	0.41243494	0.46453134	0.29918825	0.65609695	0.50437384	0.13089045	0.86166398	0.67774704	0.00040754	0.51807496	0.01555209	0.00066623	0.27658342	0.23909194	0.3457595	0.26487025	0.31660847	0.1636503	0.53143729	0.35820268	0.04735457	0.96854948	0.18978379	3
BOG_RBell_gulp	0.25748822	0.9218407	0.87519891	0.07173625	0.80062273	0.25245373	0.10264078	0.63866462	0.62420827	0.98688024	0.56760572	0.62146129	0.48790261	0.80692019	0.700956	0.40469616	0.84979028	0.76597313	0.00514609	0.64099675	0.06373289	0.01053513	0.4078925	0.38963596	0.9739326	0.32217625	0.38621414	0.23804896	0.65112019	0.49133932	0.16377898	0.78337126	0.67037885	0.00036916	0.51319657	0.0160896	0.00108133	0.26050651	0.24321399	0.96115483	0.18286908	0.24001713	0.11614471	0.52540202	0.34440725	0.06628073	0.95550712	0.21691066	3
BOZ_RBell_gulp	0.1654503	0.88281207	0.88522067	0.09679138	0.80374556	0.26650617	0.09947198	0.51593751	0.2405915	0.59574943	0.17729522	0.91197699	0.64621373	0.70166621	0.3247927	0.30351676	0.77935715	0.78361564	0.00936857	0.64600692	0.07102554	0.00989467	0.26619152	0.05788427	0.35491739	0.03143359	0.83170204	0.41759218	0.49233547	0.1054903	0.09212242	0.6880259	0.69367277	0.0009068	0.51922519	0.01892874	0.00098424	0.13733819	0.01392646	0.21144183	0.00557303	0.75849312	0.2698538	0.34545516	0.03426248	0.0279607	0.91087386	0.54695091	3
BPH_RBell_gulp	0.2208939	0.93179137	0.87231859	0.07294168	0.78653939	0.25944727	0.11326181	0.59225206	0.53557863	1	0.65852451	0.57584464	0.51037555	0.76423769	0.63467224	0.37125078	0.86823516	0.76093973	0.00532049	0.61864421	0.06731289	0.01282824	0.3507625	0.28684447	1	0.43365453	0.33159705	0.2604832	0.58405925	0.40280885	0.13782714	0.80901403	0.66378187	0.00038809	0.48658803	0.01746414	0.00145295	0.20773982	0.15362777	1	0.28557213	0.19094838	0.13294426	0.4463601	0.25565159	0.05116843	0.9375525	0.27620778	3
BRE_RBell_gulp	0.330957	0.92869761	0.87373456	0.08326818	0.79138895	0.25441454	0.11095172	0.59738559	0.61341412	0.9998409	0.62405689	0.57122395	0.47534476	0.7675433	0.69681871	0.37595151	0.86247925	0.76341208	0.00693359	0.62629648	0.06472676	0.01231028	0.35686954	0.37627688	0.99968182	0.38944701	0.3262968	0.22595264	0.58912272	0.48555631	0.14133954	0.80098242	0.66701952	0.00057735	0.49564411	0.01646743	0.00136585	0.21318872	0.23081355	0.99952276	0.24303709	0.18638855	0.1074054	0.4521772	0.33834472	0.05313681	0.94916942	0.21537006	3
BSV_RBell_gulp	0.34564519	0.91170796	0.88309223	0.08592358	0.81866165	0.29407728	0.10872581	0.50999525	0.22824361	0.27583389	0.55140926	0.90548878	0.57114095	0.70470265	0.3269061	0.12657966	0.83121141	0.77985189	0.00738286	0.6702069	0.08648145	0.0118213	0.26009516	0.05209515	0.07608433	0.30405217	0.81990993	0.32620199	0.49660582	0.1068676	0.01602241	0.75782206	0.68868114	0.00063436	0.54867269	0.02543223	0.00128528	0.13264729	0.01189038	0.02098664	0.16765718	0.74241924	0.18630732	0.34995944	0.03493567	0.00202811	0.88888141	0.46837538	3
CAN_RBell_gulp	0.30654268	0.95260292	0.87588071	0.02681118	0.80189941	0.24505714	0.09848531	0.83188202	0.74204777	0.94798865	0.68917748	0.60746565	0.14400335	0.91996208	0.78051691	0.38449544	0.90745233	0.76716702	0.00071884	0.64304267	0.060053	0.00969936	0.6920277	0.55063489	0.89868248	0.4749656	0.36901452	0.02073696	0.84633023	0.60920665	0.14783674	0.86444174	0.67194679	0.00001927	0.51565554	0.01471642	0.00095524	0.57568541	0.40859739	0.8519408	0.3273356	0.22416365	0.00298619	0.77859172	0.4754961	0.05684255	0.97007568	0.1980939	3
CAS_RBell_gulp	0.37529636	0.95530582	0.87875529	0.04277934	0.80715005	0.24066711	0.09111053	0.74568621	0.85457679	0.99985064	0.73257648	0.66699938	0.34630934	0.86804473	0.82522408	0.41301999	0.91260922	0.77221087	0.00183007	0.65149121	0.05792066	0.00830113	0.55604792	0.73030148	0.99970131	0.53666829	0.44488818	0.11993016	0.75350166	0.68099479	0.17058551	0.8718209	0.67858439	0.00007829	0.52585116	0.0139396	0.00075632	0.41463727	0.6240987	0.999552	0.39315057	0.29674014	0.04153293	0.65407314	0.5619733	0.07045523	0.98519284	0.15031548	3
CDO_RBell_gulp	0.337388	0.89438884	0.86993379	0.11535353	0.75894828	0.26638634	0.28495275	0.78355083	0.71854308	1	0.63676982	0.61675698	0.42504007	0.88112355	0.77417671	0.4464225	0.7999314	0.75678479	0.01330644	0.57600249	0.07096168	0.08119807	0.6139519	0.51630416	1	0.4054758	0.38038917	0.18065906	0.7763787	0.59934957	0.19929305	0.71544972	0.65835266	0.00153494	0.4371561	0.01890322	0.02313761	0.48106252	0.37098678	1	0.25819475	0.23460767	0.07678734	0.68408556	0.46400248	0.0889689	0.93224442	0.23818475	3
CFI_RBell_gulp	0.29847685	0.94820925	0.87672461	0.11099493	0.76481124	0.24922929	0.21121842	0.71873536	0.79068692	0.99988835	0.68921562	0.61627603	0.533987	0.85632561	0.79926901	0.51928601	0.89910078	0.76864604	0.01231987	0.58493623	0.06211524	0.04461322	0.51658052	0.6251858	0.99977672	0.47501817	0.37979615	0.28514212	0.73329355	0.63883095	0.26965796	0.85253567	0.67389089	0.00136744	0.4473658	0.01548094	0.00942313	0.37128469	0.49432624	0.9996651	0.32738994	0.23405926	0.15226219	0.62793805	0.51059778	0.14002961	0.96556012	0.18904356	3
CGF_RBell_gulp	0.32938271	0.91959636	0.8721747	0.12174463	0.79259522	0.2641641	0.15587726	0.62863012	0.52410476	0.93379366	0.60933137	0.57479238	0.55467629	0.78899413	0.62269795	0.38327774	0.84565746	0.76068871	0.01482176	0.62820719	0.06978267	0.02429772	0.39517583	0.2746858	0.8719706	0.37128471	0.33038627	0.30766578	0.62251174	0.38775273	0.14690182	0.77766352	0.66345345	0.00180447	0.49791402	0.01843408	0.00378746	0.24841943	0.14396414	0.81424062	0.22623542	0.18990351	0.17065491	0.49115812	0.24145283	0.0563042	0.92686292	0.25393479	3
CGS_RBell_gulp	0.28565962	0.92123032	0.87424678	0.08613847	0.7598392	0.26426214	0.15762835	0.65106578	0.46827391	0.50370488	0.62304485	0.6032789	0.46830197	0.80053771	0.59631025	0.31690864	0.8486653	0.76430744	0.00741984	0.57735562	0.06983448	0.0248467	0.42388665	0.21928046	0.25371861	0.38818489	0.36394543	0.21930674	0.64086062	0.35558591	0.10043108	0.78181621	0.66819332	0.00063913	0.43869743	0.01845461	0.00391654	0.27597809	0.10268332	0.1277993	0.2418566	0.2195606	0.10270178	0.51303309	0.21203952	0.03182748	0.93437871	0.27626299	3
CHA_RBell_gulp	0.24293061	0.93682339	0.87480614	0.05439676	0.80662652	0.25302019	0.09193219	0.7504585	0.55981682	0.56043249	0.68834358	0.61569831	0.33988946	0.8656658	0.67776327	0.30451579	0.87763806	0.76528578	0.00295901	0.65064634	0.06401921	0.00845153	0.56318796	0.31339488	0.31408458	0.47381689	0.37908441	0.11552485	0.74937727	0.45936306	0.09272987	0.82219186	0.6694767	0.00016096	0.52482859	0.01619815	0.00077697	0.4226492	0.17544372	0.1760232	0.32614882	0.23340163	0.03926568	0.64871028	0.31133941	0.02823771	0.95331181	0.24286938	3
CON_RBell_gulp	0.25534688	0.9310725	0.87483606	0.07836551	0.79025616	0.25353217	0.12324975	0.66446509	0.62326912	0.85444877	0.53670854	0.60516935	0.55008897	0.81690192	0.70755231	0.42231284	0.866896	0.76533814	0.00614115	0.6245048	0.06427856	0.0151905	0.44151386	0.38846439	0.7300827	0.28805605	0.36622994	0.30259788	0.66732874	0.50063027	0.17834813	0.80714303	0.66954541	0.00048125	0.49351877	0.01629668	0.00187223	0.29337055	0.24211786	0.62381827	0.15460214	0.22163114	0.16645576	0.54514213	0.3542221	0.0753187	0.95356523	0.22169982	3
CSV_RBell_gulp	0.26161254	0.91426002	0.87176697	0.10448003	0.76495819	0.26081983	0.18100876	0.63161535	0.58552712	0.78230464	0.62882262	0.54190999	0.50293675	0.78970803	0.68966297	0.46161377	0.83587139	0.75997764	0.01091608	0.58516104	0.06802699	0.03276417	0.39893795	0.34284201	0.61200055	0.39541788	0.29366644	0.25294538	0.62363877	0.47563502	0.21308727	0.76420379	0.66252341	0.00114051	0.44762373	0.01774279	0.0059306	0.25197533	0.20074329	0.47877088	0.24864771	0.15914078	0.12721553	0.49249254	0.32802786	0.09836402	0.93292252	0.24972234	3
CTH_RBell_gulp	0.27028678	0.92516123	0.87421811	0.11556548	0.7703068	0.25539494	0.28857616	0.62033412	0.72423876	0.99994641	0.68458559	0.59140503	0.57904808	0.78658967	0.75196111	0.58505913	0.85592331	0.7642573	0.01335538	0.59337257	0.06522657	0.0832762	0.38481442	0.52452178	0.99989281	0.46865743	0.34975991	0.33529668	0.6187233	0.56544552	0.34229418	0.79186706	0.66812757	0.00154342	0.45707893	0.01665854	0.02403153	0.23871352	0.379879	0.99983923	0.32083612	0.20684977	0.1941529	0.48668136	0.42519304	0.20026234	0.94975106	0.22332267	3
CZP_RBell_gulp	0.40780927	0.83663708	0.87889021	0.1259969	0.80272911	0.30695323	0.15034786	0.46553779	0.27404895	0.3794967	0.51822864	0.76961903	0.65534549	0.64580809	0.38630266	0.24180695	0.69996161	0.772448	0.01587522	0.64437402	0.09422029	0.02260448	0.21672543	0.07510283	0.14401774	0.26856092	0.59231345	0.42947771	0.41706809	0.14922975	0.0584706	0.58561384	0.67889698	0.00200023	0.51725778	0.02892122	0.00339854	0.10089388	0.02058185	0.05465426	0.13917596	0.4558557	0.28145628	0.26934594	0.05764785	0.0141386	0.84158892	0.50566768	3
DAC_RBell_gulp	0.32624708	0.95881043	0.87731488	0.05582391	0.81127096	0.24782405	0.10003772	0.75750716	0.71760962	0.99977559	0.68876803	0.64826104	0.36669684	0.87754451	0.75912431	0.41269127	0.91931744	0.76968141	0.00311631	0.65816057	0.06141676	0.01000754	0.5738171	0.51496357	0.99955122	0.47440141	0.42024238	0.13446657	0.77008436	0.57626971	0.17031408	0.88145115	0.67525295	0.00017396	0.53394656	0.01522055	0.00100113	0.43467057	0.36954281	0.99932691	0.32675252	0.27242676	0.04930847	0.6757833	0.43746034	0.07028713	0.97141086	0.18248685	3
DDR_RBell_gulp	0.29812068	0.96042013	0.87876003	0.06585744	0.76124142	0.24693079	0.17628419	0.73701032	0.86500522	1	0.68705348	0.69493253	0.44977521	0.87139184	0.83014955	0.48692113	0.92240683	0.77221919	0.0043372	0.57948849	0.06097482	0.03107612	0.5431842	0.74823403	1	0.47204248	0.48293123	0.20229774	0.75932373	0.68914828	0.23709218	0.88589809	0.67859536	0.00028564	0.44113064	0.01505656	0.00547823	0.40033236	0.64722635	1	0.32431843	0.33560462	0.09098851	0.6616685	0.57209614	0.11544519	0.98127348	0.19673901	3
DFO_RBell_gulp	0.22730023	0.90359109	0.87286273	0.07572279	0.75263527	0.26214883	0.15538224	0.56031621	0.53178644	0.64781349	0.57225225	0.56377758	0.57203175	0.70758269	0.64230784	0.38919189	0.81647686	0.76188935	0.00573394	0.56645985	0.06872201	0.02414364	0.31395426	0.28279682	0.41966232	0.32747264	0.31784516	0.32722032	0.50067326	0.41255936	0.15147032	0.73776122	0.66502483	0.00043419	0.42633766	0.01801539	0.00375149	0.17591366	0.15038751	0.27186291	0.18739696	0.17919398	0.18718041	0.35426774	0.26499011	0.05895102	0.93637643	0.27713506	3
DFT_RBell_gulp	0.3353453	0.94685715	0.87979071	0.03721216	0.81242212	0.24863016	0.08283326	0.76708297	0.63637135	0.80995966	0.54696804	0.72649996	0.29725948	0.88901148	0.72101095	0.38657926	0.89653847	0.7740317	0.00138474	0.6600297	0.06181696	0.00686135	0.58841628	0.4049685	0.65603466	0.29917404	0.5278022	0.0883632	0.79034141	0.51985679	0.14944352	0.84889386	0.6809859	0.00005153	0.53622273	0.01536956	0.00056835	0.45136411	0.25771035	0.53136161	0.16363864	0.38344828	0.0262668	0.70262258	0.37482244	0.05777176	0.97289288	0.20297557	3
DOH_RBell_gulp	0.31640221	0.96045576	0.87996578	0.02464864	0.77494206	0.23957777	0.1063349	0.84107034	0.93422061	1	0.68921562	0.69021471	0.14407534	0.92339749	0.8647298	0.42587876	0.92247527	0.77433977	0.00060756	0.6005352	0.05739751	0.01130711	0.70739932	0.87276814	1	0.47501817	0.47639635	0.0207577	0.85266293	0.74775762	0.18137272	0.88599668	0.68139249	0.00001498	0.46537998	0.01375117	0.00120234	0.59497259	0.81535799	1	0.32738994	0.32881577	0.00299067	0.78734681	0.64660829	0.07724279	0.99269762	0.17078087	3
DON_RBell_gulp	0.28470887	0.94775385	0.87553557	0.06008946	0.79559253	0.24670203	0.13879741	0.7490867	0.73610047	0.97475405	0.68775955	0.58921199	0.29673873	0.86793728	0.7782593	0.45795209	0.89823735	0.76656254	0.00361074	0.63296747	0.06086189	0.01926472	0.56113089	0.5418439	0.95014546	0.4730132	0.34717077	0.08805387	0.75331511	0.60568754	0.20972011	0.8513079	0.67115277	0.00021697	0.50358419	0.01501475	0.00267389	0.42033569	0.39885155	0.92615813	0.32531935	0.20455718	0.02612899	0.65383027	0.47138196	0.09604176	0.96809252	0.18016299	3
EAB_RBell_gulp	0.27252694	0.94180181	0.87734531	0.05393486	0.8038374	0.25196353	0.09280437	0.66068839	0.59060845	0.73272941	0.68081662	0.69079172	0.40170107	0.8257261	0.69185594	0.37328886	0.88699066	0.76973479	0.00290897	0.64615457	0.06348562	0.00861265	0.43650914	0.34881834	0.53689238	0.46351127	0.4771932	0.16136375	0.68182359	0.47866464	0.13934457	0.83536941	0.67532321	0.00015689	0.51940322	0.01599606	0.00079929	0.28839652	0.20601506	0.39339684	0.31556618	0.32964112	0.06481999	0.56299954	0.33116698	0.05201578	0.96328848	0.23598888	3
EDI_RBell_gulp	0.28321811	0.91002679	0.8702914	0.04773511	0.78545252	0.25848865	0.10276874	0.68213181	0.57080263	0.99263367	0.4405813	0.54819257	0.27146897	0.84714501	0.63874986	0.37020887	0.82814876	0.75740711	0.00227864	0.61693566	0.06681638	0.01056141	0.4653038	0.32581564	0.9853216	0.19411188	0.3005151	0.0736954	0.71765467	0.40800138	0.13705461	0.75363756	0.65916489	0.00010877	0.48457367	0.01727128	0.00108538	0.31739853	0.18597643	0.97806339	0.08552206	0.16474014	0.02000601	0.60795758	0.26061083	0.05073883	0.92747102	0.29620703	3
EEI_RBell_gulp	0.32813144	0.93816899	0.87685852	0.11142718	0.75245463	0.25017702	0.30086073	0.71216336	0.81239483	0.9998944	0.67326144	0.64606667	0.53580245	0.8490122	0.81569885	0.5957369	0.88016106	0.76888087	0.01241602	0.56618798	0.06258854	0.09051718	0.50717665	0.65998536	0.99978881	0.45328097	0.41740214	0.28708426	0.72082172	0.66536462	0.35490245	0.82573981	0.67419974	0.00138348	0.42603077	0.01565821	0.02723306	0.36119263	0.53616869	0.99968323	0.3051766	0.26966961	0.15382045	0.61198643	0.54273716	0.21142848	0.96811302	0.18649718	3
EMT_RBell_gulp	0.17748131	0.93994334	0.87564904	0.06940365	0.81386107	0.25912047	0.0930603	0.6103171	0.5307355	0.67002041	0.68776585	0.67507564	0.49892184	0.78457353	0.6336578	0.34334508	0.88349349	0.76676124	0.00481687	0.66236984	0.06714342	0.00866022	0.37248696	0.28168017	0.44892736	0.47302187	0.45572711	0.24892301	0.61555563	0.40152221	0.11788585	0.83043382	0.67141374	0.00033431	0.53907703	0.01739823	0.00080592	0.22733516	0.14949767	0.30079049	0.32532829	0.30765027	0.12419313	0.48294865	0.25442768	0.04047553	0.94791892	0.28605329	3
EON_RBell_gulp	0.3016403	0.95118812	0.87866627	0.06603292	0.78638324	0.25358664	0.10983035	0.63693498	0.58196862	1	0.68245313	0.71685104	0.54778019	0.8178637	0.67648777	0.4318558	0.90475883	0.77205441	0.00436035	0.61839861	0.06430618	0.0120627	0.40568616	0.33868748	1	0.46574228	0.51387542	0.30006314	0.66890104	0.45763571	0.18649943	0.86059585	0.67837816	0.00028793	0.4862983	0.01630719	0.00132485	0.25839571	0.19710549	1	0.31784728	0.36837213	0.16436864	0.54706988	0.30958496	0.08054086	0.96262963	0.22004257	3
EPI_RBell_gulp	0.33069278	0.93678918	0.87756551	0.06788114	0.79336675	0.25134261	0.13331515	0.66997975	0.70435969	0.99991314	0.68918505	0.65248983	0.40763494	0.82007241	0.74372382	0.42552002	0.87757396	0.77012122	0.00460785	0.62943079	0.06317311	0.01777293	0.44887286	0.49612257	0.99982628	0.47497603	0.42574298	0.16616624	0.67251876	0.55312511	0.18106729	0.82210179	0.67583182	0.00031279	0.49936946	0.01587809	0.0023694	0.30073573	0.34944874	0.99973943	0.32734638	0.27779297	0.06773517	0.55151408	0.41137232	0.07704776	0.9655362	0.19195447	3
ERI_RBell_gulp	0.27479801	0.94156167	0.87500988	0.06056963	0.7922462	0.25305287	0.10913665	0.64737323	0.60006169	0.97480234	0.68354612	0.62828009	0.41968151	0.81329309	0.68770373	0.37784095	0.88653838	0.76564229	0.00366868	0.62765404	0.06403575	0.01191081	0.4190921	0.36007403	0.9502396	0.4672353	0.39473587	0.17613257	0.66144565	0.47293641	0.14276378	0.83473055	0.66994457	0.00022221	0.49725653	0.01620443	0.00129991	0.27130901	0.21606663	0.92629578	0.31937688	0.24800469	0.07391958	0.53794917	0.32524013	0.053942	0.95415181	0.24178494	3
ESV_RBell_gulp	0.29434388	0.95309047	0.87938946	0.05219004	0.80132996	0.24431639	0.09380451	0.74274236	0.73156703	0.98838499	0.68160802	0.70609032	0.37704808	0.87171208	0.77634232	0.38937769	0.90838144	0.77332583	0.0027238	0.6421297	0.0596905	0.00879929	0.55166622	0.53519032	0.97690489	0.4645895	0.49856353	0.14216525	0.75988194	0.6027074	0.15161498	0.86576969	0.68005458	0.00014216	0.51455777	0.01458337	0.00082541	0.40974587	0.39152759	0.96555813	0.31666793	0.35203088	0.05360314	0.66239827	0.46790726	0.05903549	0.98150007	0.19365728	3
ETL_RBell_gulp	0.34453779	0.94697174	0.87787773	0.0611915	0.78506676	0.24736653	0.10069101	0.74090659	0.67546996	1	0.68731152	0.67349551	0.36516378	0.871794	0.74567063	0.42595165	0.89675548	0.77066931	0.0037444	0.61632981	0.0611902	0.01013868	0.54894257	0.45625967	1	0.47239712	0.4535962	0.13334458	0.76002478	0.55602469	0.18143481	0.84920209	0.67655343	0.00022913	0.48386005	0.01513641	0.00102087	0.40671516	0.30818971	1	0.32468398	0.305495	0.04869261	0.66258504	0.41461128	0.07728246	0.9708039	0.18206565	3
ETR_RBell_gulp	0.24406049	0.9096532	0.87211435	0.09364305	0.7602219	0.26700727	0.1550657	0.64147488	0.44641561	0.53608549	0.62064196	0.60865566	0.48989472	0.79542768	0.57358993	0.29843871	0.82746895	0.76058344	0.00876902	0.57793734	0.07129288	0.02404537	0.41149003	0.19928689	0.28738766	0.38519645	0.37046172	0.23999683	0.6327052	0.3290054	0.08906566	0.75270978	0.66331573	0.00082116	0.43936063	0.01903572	0.00372861	0.26396052	0.08896478	0.15406435	0.23906908	0.22548362	0.11757318	0.50327123	0.18871418	0.02658064	0.9250633	0.29330939	3
ETV_RBell_gulp	0.3004586	0.9053553	0.87087918	0.08981314	0.79457608	0.25994837	0.11817159	0.59768761	0.52906001	0.635672	0.56047192	0.52984302	0.54159154	0.78092746	0.64497321	0.36231238	0.81966821	0.75843055	0.0080664	0.63135114	0.06757315	0.01396453	0.35723048	0.27990449	0.40407889	0.31412877	0.28073363	0.29332139	0.60984771	0.41599044	0.13127026	0.74209096	0.66050137	0.00072447	0.50165651	0.01756553	0.00165021	0.21351223	0.14808627	0.25686163	0.17606035	0.14874475	0.15886038	0.47624682	0.26830269	0.04756084	0.93510264	0.24314982	3
EUO_RBell_gulp	0.31006512	0.92117849	0.87679294	0.13376737	0.75027784	0.25063454	0.22166771	0.70400543	0.7722041	0.99998583	0.58807266	0.62523002	0.56796274	0.85174116	0.79425652	0.47563879	0.84856981	0.76876585	0.01789371	0.56291684	0.06281767	0.04913657	0.49562364	0.59629917	0.99997166	0.34582945	0.39091258	0.32258167	0.72546301	0.63084342	0.22623226	0.78168426	0.67404847	0.00239359	0.42234403	0.01574428	0.01089199	0.34892173	0.46046467	0.99995749	0.20337284	0.24441028	0.18321437	0.61790671	0.50105149	0.10760484	0.96335342	0.1897524	3
EWO_RBell_gulp	0.3640632	0.95459939	0.8787922	0.0549662	0.80658672	0.23989368	0.09239017	0.74386763	0.87193635	0.99995718	0.73086551	0.66390453	0.46143765	0.86532641	0.82823009	0.41829813	0.91125999	0.77227573	0.00302128	0.65058213	0.05754898	0.00853594	0.55333905	0.76027299	0.99991437	0.5341644	0.44076922	0.21292471	0.74878979	0.68596508	0.17497333	0.86988823	0.67866989	0.00016607	0.52475091	0.01380564	0.00078864	0.41161101	0.66290965	0.99987155	0.39040234	0.29262868	0.09825148	0.64794758	0.56813692	0.07319102	0.98508018	0.1522841	3
EWS_RBell_gulp	0.2970425	0.90598384	0.87160362	0.09062577	0.76672473	0.26156058	0.16585847	0.4976952	0.60358483	0.99986469	0.42504843	0.54759743	0.53695787	0.66481402	0.68204727	0.41630722	0.82080671	0.75969288	0.00821303	0.58786682	0.06841394	0.02750903	0.24770052	0.36431465	0.99972939	0.18066617	0.29986295	0.28832375	0.44197768	0.46518847	0.1733117	0.74363762	0.66215107	0.00074431	0.45073203	0.01789439	0.00456261	0.12327936	0.21989479	0.99959412	0.07679187	0.16420418	0.15481771	0.29383296	0.31728053	0.07215091	0.93117341	0.2506338	3
EZT_RBell_gulp	0.29405433	0.89979449	0.8755827	0.11626033	0.79183595	0.25776969	0.14547175	0.54957608	0.57787529	0.90340909	0.62804438	0.60948932	0.67184865	0.73968659	0.66245478	0.39720128	0.80963013	0.76664507	0.01351646	0.62700417	0.06644521	0.02116203	0.30203387	0.33393985	0.81614798	0.39443974	0.37147723	0.4513806	0.54713625	0.43884633	0.15776886	0.72850073	0.67126116	0.00157143	0.49648444	0.01712756	0.00307848	0.16599059	0.19297559	0.73731551	0.24772566	0.2264114	0.30325945	0.40470935	0.29071585	0.06266599	0.94474589	0.25302156	3
FAR_RBell_gulp	0.30504665	0.95096258	0.87900392	0.02905474	0.80796444	0.24354296	0.10659757	0.81782649	0.73422145	0.94278243	0.68531724	0.68923754	0.1689392	0.92202716	0.78863238	0.39760719	0.90432983	0.7726479	0.00084418	0.65280653	0.05931317	0.01136304	0.66884017	0.53908114	0.8888387	0.46965972	0.47504839	0.02854045	0.85013408	0.62194103	0.15809147	0.85998383	0.67916053	0.00002453	0.52744446	0.01444531	0.00121127	0.54699521	0.39580493	0.83798151	0.3218659	0.32742118	0.0048216	0.78384671	0.49048283	0.06285831	0.98173247	0.1896372	3
FAU_RBell_gulp	0.17739327	0.94016733	0.87562385	0.06827964	0.81454687	0.259066	0.09178066	0.61065211	0.53011921	0.66848624	0.68807014	0.6752563	0.49746689	0.78439905	0.63324507	0.34297205	0.88391461	0.76671713	0.00466211	0.6634866	0.06711519	0.00842369	0.372896	0.28102637	0.44687385	0.47344052	0.45597107	0.24747331	0.61528187	0.40099932	0.11762983	0.83102764	0.6713558	0.00031833	0.54044093	0.01738727	0.00077313	0.22770973	0.14897748	0.29872902	0.32576029	0.30789734	0.12310978	0.48262651	0.25393084	0.04034374	0.94806246	0.28472116	3
FER_RBell_gulp	0.33038397	0.94716718	0.87644954	0.06158764	0.79764686	0.24764976	0.09738751	0.76818533	0.70637679	1	0.67243221	0.63581186	0.36166455	0.88174701	0.76232425	0.42314608	0.89712566	0.7681638	0.00379304	0.63624051	0.0613304	0.00948433	0.59010869	0.49896817	1	0.45216507	0.40425672	0.13080125	0.77747778	0.58113826	0.1790526	0.84972798	0.67325681	0.0002336	0.50749524	0.01518846	0.00092365	0.45331284	0.35245954	1	0.30405036	0.25703122	0.04730617	0.68553871	0.44301578	0.07576541	0.96760214	0.17762152	3
FRA_RBell_gulp	0.30443977	0.95377391	0.88037151	0.0292986	0.81168121	0.24268238	0.09026529	0.80381196	0.73249325	0.89554833	0.68255391	0.72356107	0.17028735	0.91276677	0.79253347	0.38927621	0.90968466	0.775054	0.00085841	0.65882639	0.05889474	0.00814782	0.64611367	0.53654636	0.80200682	0.46587984	0.52354062	0.02899778	0.83314317	0.62810931	0.15153597	0.86763349	0.68233547	0.00002515	0.53475701	0.01429272	0.00073547	0.5193539	0.39301659	0.71823587	0.31798811	0.37881361	0.00493796	0.7604654	0.49779765	0.05898935	0.98657258	0.18622233	3
GIS_RBell_gulp	0.28919811	0.94589542	0.87705204	0.04644082	0.81180368	0.25236658	0.09129574	0.77737637	0.56078324	0.51312969	0.68920635	0.63628018	0.31744893	0.88487281	0.67964296	0.290072	0.89471814	0.76922028	0.00215675	0.65902521	0.06368889	0.00833491	0.60431402	0.31447784	0.26330208	0.47500539	0.40485247	0.10077382	0.7829999	0.46191455	0.08414177	0.84630979	0.67464622	0.00010016	0.53499909	0.01607295	0.00076094	0.46977944	0.1763539	0.13510812	0.32737673	0.2575996	0.03199054	0.69285532	0.31393697	0.02440717	0.96072622	0.22805274	3
GIU_RBell_gulp	0.30558294	0.95071161	0.87789668	0.02899033	0.80297403	0.24393512	0.10430094	0.82072968	0.73608416	0.94277945	0.68558988	0.66085019	0.17418428	0.91968759	0.7854573	0.3955591	0.90385257	0.77070259	0.00084044	0.6447673	0.05950434	0.01087869	0.6735972	0.54181989	0.88883309	0.47003348	0.43672298	0.03034016	0.84582526	0.61694317	0.156467	0.85930314	0.67659725	0.00002436	0.5177314	0.0145152	0.00113466	0.55284121	0.39882503	0.83797357	0.3222502	0.28860846	0.00528478	0.777895	0.48458252	0.06189195	0.97764691	0.19265887	3
GME_RBell_gulp	0.24346468	0.93912413	0.87485452	0.05527387	0.80923194	0.25360843	0.09590919	0.75230462	0.56226459	0.56464387	0.68915767	0.61391699	0.3450877	0.86790004	0.68029936	0.32062892	0.88195413	0.76537043	0.0030552	0.65485633	0.06431723	0.00919857	0.56596225	0.31614147	0.3188227	0.4749383	0.37689407	0.11908552	0.75325048	0.46280722	0.1028029	0.82826441	0.66958778	0.00016887	0.52993066	0.01631139	0.00088223	0.42577602	0.17775515	0.18002129	0.32730737	0.23138167	0.04109495	0.65374612	0.31484745	0.03296158	0.95254207	0.24592913	3
GON_RBell_gulp	0.33521047	0.95420701	0.8770266	0.0534525	0.80927174	0.24356474	0.11905724	0.78322823	0.7812709	1	0.68789758	0.62894712	0.38616038	0.88822843	0.80528599	0.44154025	0.91051101	0.76917566	0.00285717	0.65492075	0.05932378	0.01417463	0.61344646	0.61038423	1	0.47320309	0.39557448	0.14911984	0.78894974	0.64848553	0.19495779	0.86881599	0.67458752	0.00015272	0.53000885	0.01444918	0.00168759	0.48046859	0.47687544	1	0.32551526	0.24879543	0.05758417	0.70076759	0.52221631	0.08608171	0.97602072	0.167156	3
GOO_RBell_gulp	0.33789119	0.88325012	0.87298019	0.0805636	0.71169867	0.27131014	0.21453876	0.65625433	0.521243	0.61501988	0.58351945	0.67114206	0.48608001	0.81449745	0.64505277	0.41778075	0.78013077	0.76209442	0.00649049	0.50651499	0.07360919	0.04602688	0.43066975	0.27169426	0.37824946	0.34049495	0.45043167	0.23627378	0.6634061	0.41609308	0.17454076	0.68905059	0.66529333	0.0005229	0.36048604	0.01997092	0.00987455	0.28262889	0.14161873	0.23263094	0.19868543	0.30230364	0.11484796	0.54034257	0.26840199	0.07291977	0.92085319	0.27871314	3
HEU_RBell_gulp	0.30945538	0.93284448	0.87358419	0.06195397	0.79517615	0.25257356	0.11582109	0.70809636	0.61769771	0.70365305	0.6089803	0.5573992	0.46063075	0.84345107	0.71541914	0.36305129	0.87019882	0.76314933	0.00383829	0.63230511	0.0637934	0.01341453	0.50140045	0.38155046	0.49512761	0.37085701	0.31069387	0.21218068	0.71140971	0.51182454	0.13180624	0.81176016	0.66667519	0.0002378	0.50279394	0.01611253	0.00155368	0.35503983	0.23568285	0.34839805	0.22584461	0.17318052	0.09773695	0.60003928	0.36616907	0.04785242	0.95426788	0.20428845	3
IFO_RBell_gulp	0.2917316	0.93451097	0.87866651	0.10483726	0.76655635	0.26178934	0.11860937	0.5960652	0.56742299	0.84027616	0.56199828	0.6432193	0.66165812	0.7740726	0.64496326	0.41032018	0.87331076	0.77205484	0.01099085	0.58760863	0.06853366	0.01406818	0.35529372	0.32196885	0.70606403	0.31584206	0.41373107	0.43779147	0.5991884	0.41597761	0.16836265	0.81611849	0.67837874	0.00115225	0.45043513	0.01794138	0.00166862	0.21177822	0.18269253	0.59328878	0.1775027	0.26611981	0.28966828	0.46381532	0.26829028	0.06908259	0.94198552	0.21923914	3
IFR_RBell_gulp	0.29004772	0.93813302	0.87468394	0.07918807	0.7773944	0.25780237	0.13497868	0.60738882	0.58173934	0.80842534	0.64790667	0.61699185	0.51751226	0.7773048	0.67968771	0.37777806	0.88009356	0.765072	0.00627075	0.60434205	0.06646206	0.01821925	0.36892118	0.33842066	0.65355153	0.41978306	0.38067894	0.26781894	0.60420276	0.46197539	0.14271627	0.82564482	0.6691962	0.00049657	0.46981212	0.01713408	0.00245921	0.2240786	0.19687261	0.52834762	0.27198024	0.23487581	0.13859959	0.46964971	0.313999	0.05391507	0.94785322	0.22753151	3
IFW_RBell_gulp	0.26516741	0.92261299	0.87399591	0.08975353	0.77510739	0.25183281	0.12345854	0.61645718	0.65386766	0.78814667	0.66811993	0.57480437	0.45309519	0.7806019	0.73283358	0.40348703	0.85121472	0.76386885	0.0080557	0.60079146	0.06341976	0.01524201	0.38001946	0.42754292	0.62117517	0.44638424	0.33040007	0.20529525	0.60933933	0.53704505	0.16280179	0.78534176	0.66761825	0.00072303	0.4656779	0.01597118	0.00188176	0.23426573	0.27955649	0.48957715	0.29823821	0.1899154	0.09301829	0.47565144	0.39356464	0.06568841	0.95530193	0.21645135	3
IFY_RBell_gulp	0.29306945	0.9060449	0.86443899	0.07737479	0.69673971	0.26987222	0.14938139	0.66588317	0.53113879	0.95052879	0.58049434	0.49209264	0.3512127	0.79819601	0.6435361	0.43654224	0.82091736	0.74725476	0.00598686	0.48544622	0.07283102	0.0223148	0.44340039	0.28210842	0.90350499	0.33697368	0.24215516	0.12335036	0.63711687	0.41413871	0.19056913	0.74378798	0.64595615	0.00046323	0.33822966	0.01965507	0.00333342	0.29525286	0.14983872	0.8588075	0.19561132	0.11916277	0.04332221	0.50854415	0.26651321	0.08319147	0.90642362	0.28413038	3
IHW_RBell_gulp	0.33402071	0.9324146	0.87705852	0.10788318	0.76120774	0.25352128	0.17710249	0.6781126	0.71369014	0.98907515	0.68920835	0.65221532	0.56740568	0.81610078	0.76293092	0.48231472	0.86939698	0.76923165	0.01163878	0.57943722	0.06427304	0.03136529	0.4598367	0.50935362	0.97826964	0.47500816	0.42538483	0.32194921	0.66602049	0.58206358	0.23262749	0.81063844	0.67466118	0.00125563	0.4410721	0.01629458	0.00555487	0.31182106	0.36352065	0.96758219	0.32737959	0.2774425	0.18267581	0.54353984	0.4440743	0.11219966	0.96348671	0.18461377	3
IMF_RBell_gulp	0.31092392	0.92738929	0.87686002	0.11411083	0.7666635	0.25015523	0.15486365	0.67264706	0.69413216	0.99985543	0.68001419	0.63831282	0.48406672	0.8186159	0.75521824	0.46035748	0.86005089	0.76888349	0.01302128	0.58777293	0.06257764	0.02398275	0.45245406	0.48181945	0.99971088	0.4624193	0.40744326	0.23432059	0.67013199	0.57035459	0.21192901	0.79760198	0.67420319	0.00148587	0.45062405	0.01565412	0.00371406	0.30434189	0.33444638	0.99956634	0.31445169	0.26007625	0.1134268	0.5485807	0.43074219	0.0975631	0.96457126	0.18609725	3
IRN_RBell_gulp	0.24904955	0.91828629	0.87209665	0.09878112	0.7835727	0.25330341	0.11955226	0.63354072	0.62998677	0.9505059	0.67581296	0.56445145	0.55604237	0.81088649	0.71772399	0.43454132	0.84324971	0.76055256	0.00975771	0.61398617	0.06416262	0.01429274	0.40137385	0.39688333	0.90346147	0.45672315	0.31860544	0.30918312	0.6575369	0.51512773	0.18882616	0.77434465	0.66327533	0.00096388	0.4811028	0.01625261	0.00170873	0.25428668	0.25003125	0.85874546	0.30865942	0.17983731	0.17191892	0.53318779	0.36971953	0.08205277	0.94733386	0.24795274	3
IRR_RBell_gulp	0.11975772	0.84900032	0.86019133	0.12842686	0.76940057	0.27017724	0.15056338	0.52402561	0.50839967	1	0.18802043	0.36161484	0.66733235	0.70640174	0.59183232	0.44314956	0.72080154	0.73992912	0.01649346	0.59197724	0.07299574	0.02266933	0.27460284	0.25847023	1	0.03535168	0.13076529	0.44533247	0.49900341	0.3502655	0.19638154	0.61196073	0.63648061	0.0021182	0.45546762	0.01972179	0.00341317	0.14389892	0.13140618	1	0.00664684	0.04728667	0.29718476	0.35249688	0.20729844	0.08702639	0.88653876	0.34454254	3
ISV_RBell_gulp	0.23281917	0.88065993	0.86926022	0.0839598	0.7296733	0.26139718	0.19188572	0.64482173	0.61499447	0.74312673	0.55321365	0.52436442	0.46792518	0.82395148	0.71501883	0.44836768	0.77556191	0.75561332	0.00704925	0.53242312	0.06832849	0.03682013	0.41579507	0.3782182	0.55223734	0.30604534	0.27495804	0.21895397	0.67889604	0.51125193	0.20103357	0.6830063	0.6568246	0.00059185	0.38849493	0.01786087	0.00706526	0.2681137	0.2326021	0.41038233	0.16930846	0.14417821	0.10245408	0.55937739	0.36555476	0.09013696	0.93165024	0.25248345	3
ITE_RBell_gulp	0.2645598	0.93277532	0.87349541	0.08058363	0.78369822	0.25237748	0.12132019	0.72370507	0.63114399	0.7604493	0.6659113	0.58124033	0.45559358	0.83326187	0.72643618	0.38801849	0.87006979	0.76299423	0.00649372	0.61418291	0.06369439	0.01471859	0.52374902	0.39834273	0.57828314	0.44343786	0.33784032	0.20756551	0.69432535	0.52770953	0.15055835	0.81157963	0.66647195	0.00052329	0.48133405	0.01607503	0.00178566	0.37903982	0.25141162	0.43975501	0.29529028	0.19636642	0.09456551	0.57855484	0.38334729	0.05841942	0.95434219	0.22182589	3
ITG_RBell_gulp	0.27140041	0.91327836	0.87298693	0.08445303	0.74405668	0.25508992	0.16715832	0.65819372	0.64220963	0.8394914	0.52136677	0.57192306	0.46315023	0.81987984	0.73074006	0.43660512	0.83407736	0.76210617	0.00713231	0.55362034	0.06507087	0.0279419	0.43321897	0.41243321	0.70474582	0.27182331	0.32709599	0.21450813	0.67220295	0.53398104	0.19062403	0.7617448	0.66530872	0.00060235	0.41192491	0.01659892	0.00467072	0.28514201	0.26486857	0.59162805	0.14171964	0.18707374	0.09934949	0.55112565	0.39020134	0.08322743	0.94806196	0.22231047	3
ITH_RBell_gulp	0.30155774	0.93338293	0.87296847	0.06899145	0.75615304	0.25111385	0.16097563	0.68072473	0.67480529	0.78847129	0.68340607	0.57613088	0.45727592	0.82799226	0.75588956	0.42734515	0.8712037	0.76207395	0.00475982	0.57176742	0.06305816	0.02591315	0.46338616	0.45536218	0.62168697	0.46704386	0.33192679	0.20910127	0.68557118	0.57136902	0.18262388	0.81316666	0.66526653	0.00032839	0.43234368	0.01583478	0.00417139	0.31543842	0.30728081	0.49018233	0.31918061	0.19123327	0.09561698	0.56764763	0.43189188	0.07804343	0.95460814	0.20313014	3
ITR_RBell_gulp	0.30155498	0.93377662	0.87298318	0.0732129	0.75581627	0.2510267	0.15840287	0.70537087	0.6747844	0.78827424	0.68352638	0.57606947	0.45281457	0.84949309	0.75603376	0.42552574	0.87193878	0.76209964	0.00536013	0.57125823	0.0630144	0.02509147	0.49754807	0.45533399	0.62137628	0.46720831	0.33185604	0.20504103	0.72163852	0.57158705	0.18107216	0.81419605	0.66530017	0.00039243	0.43176626	0.0158183	0.00397456	0.35095592	0.30725227	0.48981491	0.3193492	0.19117213	0.09284557	0.61302694	0.43213911	0.07705086	0.95447257	0.20327359	3
ITT_RBell_gulp	0.15686542	0.86053863	0.8640532	0.090391	0.75574279	0.2656347	0.14737101	0.57715706	0.56108447	1	0.18802093	0.43054449	0.55201084	0.77886558	0.64702943	0.37705487	0.74052673	0.74658793	0.00817053	0.57114716	0.07056179	0.02171821	0.33311027	0.31481579	1	0.03535187	0.18536856	0.30471597	0.60663159	0.41864708	0.14217038	0.63725186	0.64509169	0.00073854	0.43164035	0.01874366	0.00320064	0.19225694	0.17663825	1	0.00664689	0.07980941	0.16820652	0.47248447	0.27087698	0.05360603	0.90720413	0.28523231	3
ITW_RBell_gulp	0.32688156	0.94072906	0.87326872	0.06861911	0.78471467	0.25180013	0.10721718	0.67337143	0.6424348	0.99979459	0.68684818	0.57608582	0.43074803	0.83100423	0.7181044	0.39352817	0.88497117	0.76259826	0.00470858	0.61577712	0.0634033	0.01149552	0.45342908	0.41272247	0.99958923	0.47176042	0.33187488	0.18554387	0.69056803	0.51567393	0.15486442	0.8325181	0.66595321	0.0003231	0.48320934	0.01596496	0.00123252	0.30532619	0.26514727	0.99938391	0.32402778	0.19118841	0.07992265	0.57386495	0.37030772	0.06094351	0.95248536	0.22339455	3
IWR_RBell_gulp	0.24955991	0.93572468	0.87388494	0.07359986	0.7617129	0.2564516	0.15512968	0.65651876	0.6126592	0.74905475	0.5282581	0.5968432	0.53778894	0.81685298	0.70486456	0.43811582	0.87558068	0.76367488	0.00541694	0.58020654	0.06576742	0.02406522	0.43101688	0.3753513	0.56108302	0.27905662	0.35622181	0.28921695	0.66724879	0.49683404	0.19194547	0.81930245	0.66736398	0.00039869	0.44195081	0.01686616	0.00373323	0.28297066	0.22996243	0.42028191	0.14741392	0.21260857	0.15553768	0.54504416	0.35020071	0.08409435	0.94678943	0.23673603	3
IWS_RBell_gulp	0.22082854	0.88911851	0.86859637	0.11013293	0.74192274	0.26222508	0.18260158	0.59919543	0.60222181	0.86526127	0.56436363	0.5089886	0.5387989	0.78658222	0.69487438	0.44561927	0.79053172	0.75445966	0.01212926	0.55044936	0.06876199	0.03334334	0.35903517	0.36267111	0.74867707	0.31850631	0.25906939	0.29030426	0.61871159	0.4828504	0.19857653	0.70287638	0.65532092	0.00133583	0.4083909	0.01803112	0.00608855	0.21513223	0.21840845	0.64780128	0.17975338	0.13186337	0.15641562	0.48666753	0.33552037	0.08848953	0.92218331	0.26072683	3
IWV_RBell_gulp	0.23706555	0.91826232	0.87404429	0.13536239	0.7608281	0.25721413	0.2166569	0.62112033	0.68449858	1	0.58412428	0.56917301	0.58643368	0.78811108	0.73184649	0.4873256	0.84320568	0.76395342	0.01832298	0.5788594	0.06615911	0.04694021	0.38579047	0.46853831	1	0.34120117	0.32395791	0.34390446	0.62111907	0.53559929	0.23748624	0.774284	0.66772912	0.00248024	0.4404125	0.01701706	0.01016992	0.2396223	0.32071381	1	0.19930389	0.1843881	0.20167716	0.48951082	0.39197646	0.11573312	0.94276514	0.23045295	3
IWW_RBell_gulp	0.27265832	0.9186655	0.8730171	0.07950254	0.74924914	0.25458883	0.16711791	0.66992637	0.65114673	0.83455095	0.52185933	0.57469178	0.46923237	0.82651766	0.73491217	0.43714394	0.8439463	0.76215886	0.00632065	0.56137428	0.06481547	0.0279284	0.44880134	0.42399206	0.69647528	0.27233716	0.33027064	0.22017902	0.68313144	0.5400959	0.19109483	0.77530435	0.66537772	0.00050251	0.4206092	0.0165013	0.00466734	0.30066385	0.27608105	0.58124411	0.14212169	0.18980382	0.10331512	0.5646202	0.39692305	0.08353595	0.9494417	0.22136132	3
JBW_RBell_gulp	0.36882183	0.95888882	0.87864033	0.0457205	0.79819488	0.24294382	0.09301315	0.71100989	0.7638464	0.99983023	0.68921562	0.66853952	0.37357052	0.8608175	0.78667313	0.39604647	0.91946778	0.77200883	0.00209036	0.63711507	0.0590217	0.00865145	0.50553506	0.58346132	0.99966048	0.47501817	0.44694509	0.13955493	0.74100676	0.61885462	0.1568528	0.88166738	0.67831809	0.00009557	0.50854199	0.01433896	0.0008047	0.35944043	0.44567483	0.99949077	0.32738994	0.29880046	0.05213361	0.63787159	0.4868363	0.062121	0.9803626	0.16830045	3
JNT_RBell_gulp	0.36507951	0.87132654	0.87180238	0.15306907	0.7326706	0.27308576	0.23843102	0.53905169	0.58820577	0.95775322	0.53996489	0.58924301	0.49592155	0.7287037	0.67218638	0.4084679	0.75920994	0.76003939	0.02343014	0.53680621	0.07457583	0.05684935	0.29057673	0.34598602	0.91729124	0.29156208	0.34720732	0.24593818	0.53100909	0.45183453	0.16684602	0.66151978	0.66260415	0.00358643	0.39330213	0.0203656	0.01355465	0.15663588	0.20351097	0.87853864	0.15743329	0.20458949	0.12196604	0.38694829	0.30371701	0.06815124	0.90026491	0.2772588	3
JOZ_RBell_gulp	0.27233631	0.87304275	0.86869637	0.04694382	0.78225315	0.26321637	0.11431583	0.5243924	0.42751683	0.99994294	0.1843796	0.53317497	0.42502467	0.72240315	0.47078407	0.36763911	0.76220365	0.75463339	0.00220372	0.61191999	0.06928286	0.01306811	0.27498739	0.18277064	0.99988588	0.03399584	0.28427555	0.18064597	0.52186631	0.22163764	0.13515852	0.66543637	0.65554729	0.00010345	0.47867634	0.01823638	0.00149389	0.14420129	0.07813753	0.99982883	0.00626814	0.15156861	0.07677899	0.37699786	0.10434347	0.04968956	0.89635341	0.43259332	3
JRY_RBell_gulp	0.35346109	0.929787	0.87484504	0.06779811	0.78748236	0.25390255	0.12966817	0.66864467	0.64751941	0.99498248	0.57679248	0.6134468	0.30707971	0.82208961	0.70791034	0.4070501	0.86450386	0.76535385	0.00459658	0.62012846	0.0644665	0.01681383	0.44708569	0.41928139	0.98999014	0.33268956	0.37631697	0.09429795	0.67583133	0.50113705	0.16568978	0.80380445	0.66956602	0.00031164	0.48834022	0.01636821	0.00218022	0.29894146	0.27149284	0.98502285	0.19189284	0.23085044	0.02895699	0.55559391	0.3547601	0.06744404	0.95679939	0.19883896	3
JSN_RBell_gulp	0.31242041	0.92002961	0.87089315	0.08926583	0.77975489	0.25776969	0.12234727	0.55105318	0.57409182	0.8317767	0.60163006	0.53712579	0.50675932	0.73239339	0.67193277	0.36013137	0.84645449	0.75845487	0.00796839	0.60801769	0.06644521	0.01496885	0.30365961	0.32958142	0.69185248	0.36195872	0.28850411	0.25680501	0.53640008	0.45149365	0.12969461	0.7787632	0.66053315	0.0007113	0.47410476	0.01712756	0.0018314	0.1673326	0.18921	0.57546677	0.21776525	0.154963	0.13013833	0.39285587	0.30337338	0.0467071	0.93281378	0.24982184	3
JSR_RBell_gulp	0.14117535	0.86917686	0.86739936	0.11726628	0.81046882	0.27925141	0.12121243	0.51839865	0.20253606	0.26482125	0.17879208	0.62324235	0.53297851	0.69253455	0.28893447	0.12471165	0.75546841	0.75238164	0.01375138	0.65685971	0.07798135	0.01469245	0.26873716	0.04102086	0.0701303	0.03196661	0.38843102	0.28406609	0.47960411	0.08348313	0.015553	0.65663567	0.65261535	0.00161257	0.53236432	0.0217764	0.00178091	0.13931298	0.0083082	0.01857199	0.00571538	0.24208666	0.15140112	0.33214242	0.02412115	0.00193964	0.85718342	0.6007933	3
JST_RBell_gulp	0.20428998	0.89844958	0.88302016	0.09000554	0.81462035	0.27282432	0.1041191	0.51061826	0.16989841	0.17385308	0.17936475	0.88742138	0.54513061	0.68720642	0.2412387	0.06218718	0.80721166	0.7797246	0.008101	0.66360631	0.07443311	0.01084079	0.26073101	0.02886547	0.03022489	0.03217171	0.78751671	0.29716738	0.47225267	0.05819611	0.00386725	0.72523898	0.68851254	0.00072913	0.5405872	0.02030716	0.00112873	0.13313401	0.0049042	0.00525469	0.00577047	0.69885916	0.16199504	0.32453507	0.01403915	0.00024049	0.88564294	0.64035265	3
JSW_RBell_gulp	0.34233232	0.91901842	0.87728396	0.09418788	0.79219722	0.25696358	0.10958789	0.59178341	0.55311863	0.80413278	0.51995175	0.69445772	0.61229299	0.7739843	0.64965999	0.3638488	0.84459486	0.76962715	0.00887136	0.62757643	0.06603028	0.01200951	0.35020761	0.30594022	0.64662953	0.27034982	0.48227153	0.37490271	0.59905169	0.4220581	0.13238595	0.77619824	0.67518155	0.00083557	0.4971643	0.01696738	0.0013161	0.20724705	0.16922124	0.519976	0.14056886	0.33491719	0.2295503	0.46365661	0.27419426	0.04816847	0.95314852	0.23397276	3
KFI_RBell_gulp	0.24016149	0.93279017	0.87389491	0.05835678	0.81124034	0.25382629	0.08975343	0.75924719	0.55991843	0.54301376	0.68837293	0.60806861	0.35803699	0.87311326	0.67899153	0.2973039	0.8700975	0.76369232	0.00340551	0.6581109	0.06442779	0.00805568	0.5764563	0.31350865	0.29486394	0.4738573	0.36974744	0.12819049	0.76232677	0.4610295	0.08838961	0.81161839	0.66738683	0.00019873	0.53388611	0.01635347	0.00072302	0.43767283	0.17553927	0.16011518	0.32619054	0.22483181	0.04589694	0.66559762	0.31303513	0.02627858	0.94996005	0.25118665	3
LAU_RBell_gulp	0.33167819	0.94029002	0.87880766	0.07250898	0.80718985	0.25335788	0.08873645	0.64566011	0.56863265	0.66691733	0.50752882	0.70896025	0.54198086	0.80596159	0.67295963	0.34200304	0.88414531	0.77230291	0.00525755	0.65155546	0.06419022	0.00787416	0.41687697	0.32334309	0.44477872	0.2575855	0.50262464	0.29374325	0.64957408	0.45287467	0.11696608	0.83135301	0.67870571	0.00038122	0.52592895	0.0162631	0.00069872	0.26916083	0.18386343	0.29663064	0.13073206	0.35634089	0.15920322	0.52353176	0.30476637	0.04000275	0.96312076	0.21330508	3
LEV_RBell_gulp	0.27247386	0.93849334	0.87725528	0.05342277	0.80289749	0.25145154	0.09132268	0.65160765	0.59053829	0.72641671	0.68042912	0.69210312	0.40509594	0.81803712	0.6910802	0.37028319	0.88076976	0.76957683	0.00285399	0.64464439	0.06322788	0.00833983	0.42459254	0.34873547	0.52768124	0.46298379	0.47900673	0.16410272	0.66918474	0.47759184	0.13710964	0.82659656	0.67511534	0.00015247	0.51758336	0.01589875	0.00076162	0.27666775	0.20594165	0.38331647	0.31502765	0.33152205	0.06647734	0.54741796	0.33005426	0.05076939	0.96349329	0.23233648	3
LIO_RBell_gulp	0.30572215	0.95131165	0.87782461	0.0276544	0.79731314	0.24388065	0.10195718	0.81125059	0.73481574	0.94734399	0.68326441	0.65581663	0.18300907	0.91249015	0.78438568	0.39026952	0.90499386	0.77057605	0.00076477	0.63570825	0.05947777	0.01039527	0.65812751	0.53995417	0.89746063	0.46685026	0.43009545	0.03349232	0.83263827	0.6152609	0.1523103	0.8609312	0.67643063	0.00002115	0.50685854	0.01450548	0.00105987	0.53390633	0.39676682	0.85020393	0.31898217	0.28206375	0.0061294	0.75977421	0.48260184	0.05944207	0.97744299	0.19308379	3
LOS_RBell_gulp	0.3052657	0.95429649	0.87880417	0.02653547	0.80132996	0.24339045	0.08453384	0.80947377	0.73161201	0.90426232	0.68311798	0.68101688	0.17857525	0.91251674	0.78667064	0.38135542	0.91068178	0.77229677	0.00070413	0.6421297	0.05923891	0.00714597	0.65524779	0.53525614	0.81769034	0.46665018	0.46378399	0.03188912	0.83268681	0.6188507	0.14543196	0.86906042	0.67869762	0.00001868	0.51455777	0.01441819	0.00060408	0.5304059	0.39159982	0.73940657	0.31877713	0.31584472	0.00569461	0.75984065	0.48683168	0.05546127	0.98101424	0.19092889	3
LOV_RBell_gulp	0.30165198	0.8964301	0.88126154	0.04202184	0.81150364	0.25455615	0.09730332	0.55330504	0.49003524	0.82832015	0.18707249	0.7844564	0.40810526	0.73404567	0.58008429	0.39496168	0.80358693	0.77662191	0.00176584	0.65853816	0.06479883	0.00946794	0.30614646	0.24013454	0.68611427	0.03499612	0.61537185	0.16654991	0.53882304	0.33649778	0.15599473	0.72035951	0.68440702	0.0000742	0.53440612	0.01649494	0.00092126	0.16939238	0.11767439	0.56832227	0.00654681	0.48273239	0.06796989	0.39552072	0.19519708	0.06161194	0.95142207	0.31299395	3
LTA_RBell_gulp	0.20838536	0.94212397	0.86998441	0.05851208	0.79161245	0.25323805	0.09204332	0.70466614	0.62980821	0.786758	0.68921562	0.53051227	0.35804631	0.85296361	0.71709246	0.35212055	0.88759757	0.75687288	0.00342366	0.62665027	0.06412951	0.00847197	0.49655437	0.39665838	0.61898816	0.47501817	0.28144327	0.12819716	0.72754692	0.51422159	0.12398888	0.83622695	0.6584676	0.00020033	0.49606416	0.01624003	0.00077979	0.34990505	0.2498187	0.48699389	0.32738994	0.14930911	0.04590052	0.62057105	0.36874442	0.04365903	0.939393	0.26938	3
LTF_RBell_gulp	0.30036492	0.94312089	0.87793334	0.06013281	0.7769321	0.25628819	0.11997319	0.65978113	0.54354988	0.88806945	0.67626761	0.70925262	0.53285857	0.81091628	0.65180074	0.38838008	0.88947702	0.77076695	0.00361595	0.60362348	0.06568364	0.01439357	0.43531114	0.29544648	0.78866735	0.45733788	0.50303928	0.28393826	0.65758522	0.42484421	0.15083909	0.83888437	0.67668201	0.00021744	0.46897446	0.01683394	0.00172684	0.28721008	0.1605899	0.70039138	0.30928279	0.35678193	0.15129894	0.53324656	0.27691377	0.0585829	0.95580661	0.24192131	3
LTJ_RBell_gulp	0.35158191	0.93721749	0.8778483	0.0688507	0.77808938	0.254469	0.11155113	0.57563931	0.59792388	0.69307386	0.5697188	0.70525524	0.34867029	0.73070388	0.68866097	0.38418816	0.87837662	0.77061765	0.00474042	0.60542308	0.06475447	0.01244365	0.33136061	0.35751297	0.48035137	0.32457951	0.49738495	0.12157097	0.53392816	0.47425394	0.14760054	0.82322993	0.67648539	0.00032638	0.47107327	0.01647801	0.0013881	0.19074419	0.21376555	0.33291898	0.18491905	0.35078334	0.04238819	0.39014338	0.32660018	0.05670638	0.95686053	0.21919261	3
LTL_RBell_gulp	0.28865539	0.9427865	0.87346274	0.08697202	0.80001041	0.2589026	0.13430856	0.61252397	0.52734013	0.58473318	0.68677294	0.61480778	0.57202641	0.77469074	0.64255399	0.30871487	0.88884639	0.76293716	0.00756413	0.64001666	0.06703056	0.01803879	0.37518561	0.27808761	0.3419129	0.47165707	0.37798861	0.32721422	0.60014575	0.41287562	0.09530487	0.83799238	0.66639718	0.00065787	0.51201999	0.01735439	0.00242276	0.22981018	0.14664676	0.19992782	0.32392131	0.23239034	0.18717517	0.46492736	0.26529488	0.02942203	0.94075072	0.26157748	3
LTN_RBell_gulp	0.28838669	0.93120967	0.87678196	0.05943866	0.78682718	0.24978486	0.11363897	0.73648078	0.65357901	0.84577025	0.67349685	0.66667635	0.42062021	0.86488381	0.73874116	0.41044881	0.86715145	0.76874661	0.00353295	0.619097	0.06239247	0.01291381	0.54240394	0.42716552	0.71532732	0.453598	0.44445736	0.17692136	0.74802401	0.5457385	0.16846822	0.80749981	0.67402316	0.00020999	0.48712235	0.0155847	0.00146751	0.39947008	0.27918642	0.60500257	0.30549683	0.29630921	0.0744167	0.64695386	0.40315949	0.06914758	0.96607442	0.215601	3
MAR_RBell_gulp	0.30524372	0.95136317	0.87863484	0.02853302	0.80756949	0.24376083	0.10504179	0.81874788	0.73459696	0.94419925	0.6852208	0.6788417	0.1710395	0.92093451	0.78739915	0.39487307	0.90509189	0.77199919	0.00081413	0.65216848	0.05941934	0.01103378	0.6703481	0.53963269	0.89151223	0.46952755	0.46082605	0.02925451	0.84812037	0.61999742	0.15592474	0.86107109	0.67830539	0.00002323	0.52667137	0.01448411	0.00115901	0.54884609	0.39641253	0.84176518	0.32173005	0.31282794	0.00500368	0.78106331	0.48818544	0.06157048	0.98039159	0.19062746	3
MAZ_RBell_gulp	0.29573349	0.95112838	0.87939221	0.06078975	0.79422399	0.25635356	0.10207841	0.65763051	0.52333178	0.79878395	0.68345812	0.7499547	0.53377419	0.82722623	0.63526896	0.3571843	0.9046452	0.77333065	0.00369539	0.63079175	0.06571715	0.01042	0.43247789	0.27387615	0.6380558	0.467115	0.56243205	0.28491489	0.68430324	0.40356665	0.12758063	0.86043373	0.68006095	0.00022464	0.50098994	0.01684682	0.00106366	0.28441066	0.14332809	0.50966873	0.31925354	0.42179856	0.15208021	0.56607359	0.25637337	0.0455698	0.95867572	0.24310709	3
MEI_RBell_gulp	0.21685606	0.87714644	0.86897443	0.08128528	0.766241	0.26043857	0.13104547	0.56769894	0.54556154	1	0.18807405	0.46859782	0.43539585	0.74437105	0.64876988	0.44993125	0.76938587	0.75511656	0.0066073	0.58712527	0.06782825	0.01717291	0.32228209	0.29763739	1	0.03537185	0.21958392	0.18956955	0.55408825	0.42090235	0.20243813	0.67486408	0.65617698	0.00053708	0.44987946	0.01766509	0.00225043	0.1829592	0.16237951	1	0.00665253	0.10289654	0.08253779	0.41244725	0.27306877	0.09108324	0.9267676	0.28450982	3
MEL_RBell_gulp	0.30889674	0.94907998	0.87675777	0.06426874	0.80057374	0.24732296	0.10972259	0.68157074	0.72614516	0.96655308	0.64203613	0.64138813	0.41464603	0.82738476	0.76761024	0.42100509	0.90075281	0.76870419	0.00413047	0.64091832	0.06116864	0.01203905	0.46453867	0.52728679	0.93422486	0.4122104	0.41137873	0.17193133	0.68456554	0.58922548	0.17724529	0.85488646	0.67396738	0.00026546	0.51310238	0.01512841	0.00132096	0.31661597	0.38288675	0.90297791	0.26465397	0.26385343	0.07129065	0.56639909	0.45229551	0.07462117	0.97018061	0.18145952	3
MEP_RBell_gulp	0.3401294	0.96534874	0.87983011	0.04779508	0.80845735	0.24015512	0.11800995	0.80541272	0.92334564	0.99985505	0.91895066	0.69060972	0.2193176	0.93131308	0.85729808	0.40967416	0.93189818	0.77410103	0.00228437	0.65360329	0.05767448	0.01392635	0.64868965	0.85256717	0.99971012	0.84447031	0.47694179	0.04810021	0.86734406	0.73495999	0.16783292	0.89960674	0.6810774	0.00010918	0.52841039	0.01385082	0.00164345	0.5224629	0.78721418	0.99956521	0.77602655	0.32938064	0.01054922	0.80776887	0.63007979	0.06875681	0.98981447	0.1598815	3
MER_RBell_gulp	0.28659412	0.94424798	0.87754855	0.04296247	0.81175163	0.25367379	0.09338021	0.69767501	0.54944015	0.57115651	0.68921562	0.67162372	0.35800251	0.85199119	0.66612961	0.31109024	0.89160424	0.77009146	0.00184577	0.65894071	0.06435039	0.00871986	0.48675042	0.30188448	0.32621975	0.47501817	0.45107842	0.1281658	0.72588898	0.44372866	0.09677714	0.8418955	0.67579265	0.0000793	0.5348962	0.01632401	0.00081426	0.33959361	0.16586745	0.18632253	0.32738994	0.30295496	0.04588368	0.61845101	0.2955808	0.03010642	0.95954723	0.24186937	3
MFI_RBell_gulp	0.31110354	0.94687945	0.87694506	0.06175654	0.79958179	0.24565627	0.11539342	0.71500457	0.75093193	0.9914254	0.63823063	0.63625823	0.40819714	0.84762272	0.78078047	0.42359628	0.8965807	0.76903263	0.00381387	0.63933103	0.060347	0.01331564	0.51123153	0.56389877	0.98292433	0.40733834	0.40482454	0.16662491	0.71846427	0.60961814	0.17943381	0.84895384	0.67439937	0.00023553	0.51119745	0.01482462	0.00153654	0.36553288	0.42344959	0.97449616	0.2599758	0.25757295	0.06801581	0.60898663	0.47597793	0.0760075	0.97247643	0.17293655	3
MFS_RBell_gulp	0.32436156	0.93653198	0.8784528	0.09092689	0.79031433	0.24982843	0.11365244	0.7209428	0.64930074	0.75219178	0.67294568	0.6724444	0.49292135	0.85347749	0.73490968	0.37244561	0.87709215	0.77167932	0.0082677	0.62459675	0.06241424	0.01291688	0.51975852	0.42159145	0.56579247	0.45285588	0.45218146	0.24297146	0.72842382	0.54009224	0.13871573	0.82142485	0.67788386	0.00075176	0.49362776	0.01559285	0.00146803	0.37471616	0.27373964	0.42558444	0.30474741	0.30406689	0.11976582	0.62169333	0.39691902	0.05166407	0.96822518	0.18861297	3
MON_RBell_gulp	0.33356404	0.94049205	0.87841689	0.03755098	0.80700922	0.24885892	0.08663178	0.75574026	0.69759232	0.99998415	0.53207837	0.68400065	0.29090123	0.88512922	0.73604843	0.40348274	0.8845253	0.77161623	0.00141008	0.65126388	0.06193076	0.00750507	0.57114333	0.48663505	0.9999683	0.28310739	0.46785689	0.08462353	0.78345373	0.5417673	0.16279833	0.83188902	0.67780072	0.00005295	0.52557595	0.01541202	0.00065018	0.43163601	0.33947287	0.99995245	0.15063532	0.32001442	0.02461709	0.69345779	0.39876697	0.06568632	0.97000542	0.20107624	3
MOR_RBell_gulp	0.31022302	0.95701805	0.87786551	0.05429983	0.79912867	0.24941448	0.11522168	0.73808301	0.67282976	1	0.68630269	0.67049298	0.36585812	0.85346578	0.73916632	0.4382859	0.91588355	0.77064786	0.00294847	0.63860663	0.06220758	0.01327604	0.54476652	0.45269988	1	0.47101138	0.44956084	0.13385216	0.72840385	0.54636686	0.19209453	0.87651708	0.67652518	0.0001601	0.51032887	0.01551547	0.00152969	0.40208291	0.30458995	1	0.32325637	0.30142739	0.0489709	0.62166776	0.40385598	0.08419232	0.96974188	0.18681908	3
MOZ_RBell_gulp	0.29736425	0.94034927	0.87411037	0.09140611	0.79054089	0.25762808	0.14042053	0.58198643	0.54793173	0.89307282	0.68424428	0.62061768	0.57204427	0.75427405	0.65731797	0.36977867	0.88425675	0.76406895	0.00835508	0.6249549	0.06637223	0.01971793	0.33870821	0.30022918	0.79757905	0.46819023	0.38516631	0.32723465	0.56892934	0.43206691	0.13673626	0.83151019	0.66788059	0.00076371	0.49405241	0.01709935	0.0027688	0.19712358	0.1645051	0.71229617	0.32035649	0.23904102	0.18719271	0.42912864	0.28400534	0.05056215	0.94446488	0.25679969	3
MRE_RBell_gulp	0.35799719	0.94691033	0.87829719	0.04500932	0.80530391	0.24151679	0.12618283	0.77937581	0.82202926	0.97401283	0.68921562	0.6540322	0.22821501	0.88892317	0.82345131	0.42908023	0.89663917	0.77140595	0.00202584	0.64851439	0.05833036	0.01592211	0.60742665	0.6757321	0.94870099	0.47501817	0.42775811	0.05208209	0.7901844	0.67807206	0.18410985	0.8490369	0.67752367	0.00009118	0.52225117	0.01408776	0.0020091	0.47341364	0.55547155	0.92404693	0.32738994	0.27976758	0.01188592	0.70241323	0.55835933	0.0789979	0.98204196	0.14877931	3
MSE_RBell_gulp	0.27299552	0.9151473	0.87354354	0.07230239	0.76200988	0.25437096	0.17568141	0.68943349	0.66275356	0.82539064	0.58203968	0.57699235	0.43152921	0.83223625	0.7424334	0.44578792	0.83749459	0.76307831	0.00522764	0.58065905	0.06470459	0.03086396	0.47531854	0.43924228	0.68126971	0.33877019	0.33292017	0.18621746	0.69261718	0.55120735	0.19872687	0.76643092	0.66658213	0.00037797	0.44246793	0.01645897	0.00542222	0.32770052	0.29110939	0.56231364	0.19717769	0.19209239	0.08035827	0.57642112	0.40923474	0.08859004	0.95216194	0.21449136	3
MSO_RBell_gulp	0.34204532	0.94286903	0.87700566	0.05482114	0.79989407	0.25058007	0.10261047	0.78298221	0.62036233	0.61533287	0.63879015	0.63500406	0.33815609	0.89128189	0.72522781	0.32985173	0.88900201	0.76913892	0.00300536	0.63983052	0.06279037	0.01052891	0.61306114	0.38484941	0.37863455	0.40805286	0.40323016	0.11434954	0.79438341	0.52595538	0.10880216	0.83821247	0.67453918	0.00016476	0.51179664	0.01573402	0.00108038	0.48001597	0.23874608	0.23298628	0.26066015	0.25605279	0.03866799	0.70801954	0.38143747	0.03588858	0.96424835	0.18818738	3
MTF_RBell_gulp	0.3966797	0.9588924	0.8760241	0.093035	0.7787415	0.25276964	0.13667253	0.64691451	0.73580881	0.9520525	0.68921562	0.64047414	0.39734111	0.80800432	0.77378137	0.42020186	0.91947463	0.76741823	0.00865551	0.60643832	0.06389249	0.01867938	0.41849839	0.54141461	0.90640397	0.47501817	0.41020712	0.15787995	0.65287099	0.59873762	0.17656961	0.88167723	0.67227687	0.00080527	0.47225869	0.01615008	0.00255296	0.27073268	0.39837764	0.86294416	0.32738994	0.26272705	0.0627322	0.52752258	0.46329202	0.07419488	0.96586025	0.16578764	3
MTN_RBell_gulp	0.32454938	0.97415719	0.87935854	0.01946154	0.74848681	0.24287846	0.15158709	1	1	1	0.9575569	0.69870304	0.14250156	0.93516236	0.88545109	0.46743359	0.94898223	0.77327144	0.00037875	0.5602325	0.05898995	0.02297865	1	1	1	0.91691522	0.48818594	0.02030669	0.87452864	0.78402363	0.21849416	0.92445787	0.67998284	0.00000737	0.41932663	0.01432739	0.00348327	1	1	1	0.87799849	0.341097	0.00289374	0.81782627	0.69421457	0.10213151	0.99062396	0.17862408	3
MTT_RBell_gulp	0.35114248	0.94000003	0.87842661	0.07568351	0.7994134	0.24341224	0.10226025	0.73664999	0.80868862	0.99985404	0.64964296	0.65780137	0.47217175	0.88088842	0.80556695	0.42725225	0.88360005	0.77163331	0.00572799	0.63906178	0.05924952	0.01045716	0.54265321	0.65397729	0.9997081	0.42203598	0.43270264	0.22294616	0.77596441	0.64893811	0.18254449	0.83058407	0.67782324	0.00043351	0.51087455	0.01442206	0.00106935	0.39974549	0.528864	0.99956218	0.2741727	0.28463239	0.10526888	0.68353806	0.5227631	0.07799254	0.97972982	0.15863386	3
MTW_RBell_gulp	0.33045649	0.94070483	0.87695029	0.05883343	0.79592624	0.24464319	0.12564403	0.68181959	0.7834195	0.99986478	0.68817817	0.62627642	0.40546675	0.82831037	0.79871704	0.4316457	0.88492557	0.76904182	0.00346137	0.63349858	0.05985029	0.01578642	0.46487796	0.61374611	0.99972957	0.4735892	0.39222215	0.16440329	0.68609807	0.63794891	0.18631801	0.83245376	0.67441145	0.00020364	0.50421814	0.01464197	0.00198347	0.3169629	0.48082067	0.99959439	0.32591375	0.24563949	0.06666007	0.56830215	0.50954067	0.08042337	0.97461882	0.16393387	3
MVY_RBell_gulp	0.41600622	0.90608346	0.87053903	0.13289723	0.69882465	0.27720346	0.1348945	0.54823453	0.47108348	0.82870946	0.53912613	0.64050968	0.58976663	0.73077091	0.57377392	0.43773564	0.82098724	0.7578382	0.01766167	0.4883559	0.07684176	0.01819653	0.30056109	0.22191964	0.68675937	0.29065698	0.41025265	0.34782468	0.53402612	0.32921651	0.19161249	0.74388296	0.65972773	0.00234719	0.34127514	0.0213008	0.00245461	0.16477797	0.10454268	0.56912399	0.15670077	0.2627708	0.20513539	0.39025075	0.18889584	0.08387562	0.91054298	0.26072677	3
MWF_RBell_gulp	0.27601118	0.9388386	0.87840741	0.04239388	0.79484243	0.2539788	0.10185279	0.70752258	0.54504678	0.56410654	0.68520293	0.68620338	0.36021806	0.85707781	0.66444138	0.29204863	0.88141792	0.77159958	0.00179724	0.6317745	0.06450523	0.01037399	0.50058821	0.29707599	0.31821619	0.46950306	0.47087508	0.12975705	0.73458237	0.44148234	0.0852924	0.82750917	0.67777879	0.00007619	0.50216118	0.01638296	0.00105662	0.35417746	0.16192031	0.17950783	0.32170487	0.32311607	0.04674083	0.62959424	0.29333914	0.02490953	0.96053229	0.23987208	3
MWW_RBell_gulp	0.27162792	0.90741099	0.87348344	0.08251888	0.77872313	0.25477402	0.16771059	0.68244119	0.64672461	1	0.43353528	0.56763926	0.53304728	0.82422597	0.72043163	0.44889363	0.82339471	0.76297332	0.00680937	0.60640971	0.0649098	0.02812684	0.46572597	0.41825272	1	0.18795284	0.32221433	0.2841394	0.67934845	0.51902174	0.20150549	0.74715741	0.66644455	0.0005619	0.47222527	0.01653733	0.00471717	0.31783059	0.27049433	1	0.08148419	0.18290151	0.15145973	0.55993663	0.37391968	0.09045453	0.95196827	0.21971945	3
NAB_RBell_gulp	0.2769875	0.89466095	0.88223237	0.04098779	0.81058516	0.25822721	0.10046875	0.55506474	0.37757024	0.56386113	0.18675493	0.82392831	0.40775031	0.73554899	0.47213168	0.29286329	0.80041822	0.77833396	0.00168	0.65704831	0.06668129	0.01009397	0.30809686	0.14255929	0.31793938	0.0348774	0.67885785	0.16626032	0.54103232	0.22290832	0.08576891	0.71610293	0.68667142	0.00006886	0.53259361	0.01721892	0.00101413	0.1710137	0.05382615	0.17927366	0.00651353	0.5593302	0.0677927	0.39795577	0.10524208	0.02511856	0.93494821	0.39806576	3
NAT_RBell_gulp	0.28347872	0.90870878	0.87183704	0.05021745	0.7834135	0.25893528	0.11774056	0.6784401	0.57313788	1	0.44183338	0.55097275	0.27082113	0.85356792	0.63931924	0.36833372	0.82575164	0.76009983	0.00252179	0.61373671	0.06704748	0.01386284	0.46028097	0.32848703	1	0.19521674	0.30357097	0.07334409	0.7285782	0.40872909	0.13566973	0.75036776	0.66268319	0.00012664	0.48080962	0.01736096	0.00163222	0.31227307	0.18826836	1	0.08625327	0.16725933	0.01986313	0.62189098	0.26130837	0.04997174	0.92805823	0.2921419	3
NES_RBell_gulp	0.29316562	0.92026688	0.87552585	0.13711263	0.73240424	0.26113574	0.25963268	0.70329621	0.72787592	0.98261472	0.58863447	0.6001333	0.57099546	0.83569507	0.7712975	0.49569087	0.84689114	0.76654551	0.01879987	0.53641597	0.06819188	0.06740913	0.49462556	0.52980336	0.96553168	0.34649054	0.36015998	0.32603582	0.69838624	0.59489984	0.24570944	0.77936587	0.6711304	0.0025777	0.39287333	0.01780734	0.01750161	0.34786828	0.38563111	0.94874564	0.20395628	0.216144	0.18616497	0.58363794	0.45884476	0.12179593	0.94599158	0.22164297	3
NON_RBell_gulp	0.33811373	0.9484142	0.87834955	0.09698839	0.79329021	0.24178913	0.11829282	0.71361808	0.85866545	1	0.68921562	0.66503588	0.52895179	0.8663765	0.83454046	0.44089281	0.8994895	0.77149794	0.00940675	0.62930935	0.05846198	0.01399319	0.50925076	0.73730635	1	0.47501817	0.44227272	0.27979	0.75060824	0.69645778	0.19438647	0.85308862	0.67764487	0.00091235	0.49922494	0.01413547	0.00165529	0.36341055	0.63309949	1	0.32738994	0.29412723	0.14799542	0.65030934	0.58122219	0.0857036	0.98239589	0.16354817	3
NPO_RBell_gulp	0.27536573	0.88027221	0.87358468	0.02360541	0.80091664	0.25203978	0.10298089	0.56581633	0.65844753	0.99989713	0.18802347	0.58467075	0.13655097	0.75434427	0.60957744	0.38480272	0.77487916	0.7631502	0.00055722	0.64146747	0.06352405	0.01060506	0.32014812	0.43355315	0.99979426	0.03535283	0.34183988	0.01864617	0.56903527	0.37158466	0.14807314	0.68210459	0.66667633	0.00001315	0.51376197	0.01601059	0.00109212	0.18114503	0.285472	0.99969141	0.00664716	0.19986378	0.00254615	0.4292485	0.22650963	0.05697895	0.93310758	0.32831111	3
NPT_RBell_gulp	0.18830841	0.89129216	0.88492641	0.0524507	0.80616422	0.26329263	0.10872918	0.54611714	0.2960423	0.66082004	0.18459601	0.89313255	0.45508088	0.72578323	0.37914693	0.32855113	0.79440172	0.78309475	0.00275108	0.64990075	0.06932301	0.01182203	0.29824393	0.08764105	0.43668312	0.03407569	0.79768575	0.2070986	0.5267613	0.1437524	0.10794585	0.70804403	0.69298122	0.0001443	0.52392673	0.01825224	0.0012854	0.16287612	0.02594546	0.28856895	0.00629024	0.71243911	0.09424661	0.38231452	0.05450328	0.03546573	0.92175623	0.49864602	3
NSI_RBell_gulp	0.37585762	0.95613878	0.87890018	0.04453647	0.80473751	0.24037299	0.09122165	0.74422763	0.87252372	0.99988093	0.73221427	0.66417272	0.34455208	0.86758937	0.82824501	0.41759066	0.91420136	0.77246553	0.0019835	0.64760247	0.05777917	0.00832139	0.55387476	0.76129764	0.99976188	0.53613774	0.44112541	0.11871613	0.75271132	0.68598979	0.17438196	0.87410337	0.6789201	0.00008834	0.52115	0.01388855	0.00075909	0.4122089	0.66425025	0.99964284	0.3925677	0.29298346	0.04090389	0.65304434	0.56816762	0.07282028	0.98579701	0.14813897	3
OBW_RBell_gulp	0.16155723	0.88547484	0.88606507	0.0625847	0.80867779	0.26614669	0.11921214	0.53460475	0.23247049	0.66278228	0.18121725	0.93065544	0.50470379	0.7118054	0.31554594	0.34118266	0.78406569	0.78511131	0.00391684	0.65395977	0.07083406	0.01421154	0.28580224	0.05404253	0.43928035	0.03283969	0.86611954	0.25472591	0.50666693	0.09956924	0.11640561	0.69427044	0.6956597	0.00024513	0.52884274	0.01885225	0.00169419	0.15279123	0.01256329	0.29114724	0.00595112	0.80605886	0.12856113	0.36064826	0.03141867	0.03971557	0.91196879	0.55589571	3
OFF_RBell_gulp	0.27476654	0.9434581	0.87499367	0.060968	0.79402805	0.25370647	0.11156797	0.65416223	0.60129725	0.98420464	0.68346432	0.62736894	0.41742439	0.81920106	0.68866843	0.37823256	0.89011318	0.76561393	0.0037171	0.63048054	0.06436697	0.01244741	0.42792822	0.36155838	0.96865877	0.46712348	0.39359179	0.17424312	0.67109037	0.47426421	0.14305987	0.83978449	0.66990734	0.00022662	0.50061924	0.01633032	0.00138873	0.27993448	0.21740406	0.95335845	0.31926223	0.24692726	0.07273333	0.54975794	0.32661079	0.0541099	0.95346308	0.24532105	3
OKO_RBell_gulp	0.29708872	0.91066459	0.87510215	0.1305269	0.69525177	0.26616848	0.25814425	0.6759635	0.68325614	0.99989259	0.66385358	0.62271226	0.50407998	0.79192099	0.74630217	0.55488096	0.82930999	0.76580378	0.01703727	0.48337502	0.07084566	0.06663845	0.45692665	0.46683896	0.9997852	0.44070158	0.38777056	0.25409663	0.62713885	0.55696692	0.30789288	0.75522324	0.67015653	0.00222382	0.33606734	0.01885688	0.01720233	0.30886574	0.31897059	0.99967782	0.29256132	0.24146948	0.12808502	0.49664442	0.41566562	0.1708439	0.93916984	0.23419177	3
OSI_RBell_gulp	0.32850664	0.94751721	0.87755703	0.09284215	0.7870568	0.24730117	0.16179729	0.7396897	0.76369986	0.98804888	0.6891352	0.62763527	0.40191936	0.91865771	0.78482577	0.38292472	0.89778886	0.77010634	0.00861966	0.6194584	0.06115787	0.02617836	0.54714085	0.58323748	0.97624058	0.47490733	0.39392604	0.16153917	0.84393199	0.61595149	0.14663134	0.85067039	0.67581224	0.00080027	0.48754894	0.01512441	0.00423559	0.40471445	0.44541838	0.96457341	0.32727536	0.24724188	0.06492572	0.77528463	0.4834146	0.05614876	0.96499405	0.17855453	3
OSO_RBell_gulp	0.17421089	0.8915194	0.88944763	0.11130525	0.82512468	0.27405527	0.09138666	0.51949826	0.16535943	0.14340349	0.18656189	0.95899089	0.6369892	0.69956709	0.23545792	0.02652935	0.79480684	0.79111709	0.01238886	0.68083074	0.07510629	0.00835152	0.26987844	0.02734374	0.02056456	0.03480534	0.91966352	0.40575524	0.48939411	0.05544043	0.00070381	0.70858571	0.70365723	0.00137894	0.56177025	0.02058328	0.00076322	0.14020138	0.00452155	0.00294903	0.00649335	0.88194894	0.2584617	0.34236401	0.01305389	0.00001867	0.8541571	0.65379081	3
OWE_RBell_gulp	0.31154549	0.92413471	0.87310538	0.06887443	0.78866107	0.25620105	0.09867725	0.68131473	0.57582317	1	0.55661014	0.58324667	0.42088659	0.83387576	0.67438432	0.37731642	0.85402497	0.762313	0.00474369	0.62198629	0.06563898	0.0097372	0.46418976	0.33157232	1	0.30981485	0.34017667	0.17714552	0.69534878	0.45479421	0.14236768	0.78923412	0.66557959	0.00032672	0.49053637	0.01681677	0.00096084	0.31625932	0.19092703	1	0.17244608	0.19840691	0.07455818	0.57983449	0.30670608	0.05371766	0.94390653	0.23758071	3
PAU_RBell_gulp	0.27133234	0.93952128	0.87850567	0.04102768	0.80083704	0.25405506	0.10000067	0.70785542	0.54121238	0.56395031	0.68577059	0.6954125	0.3587124	0.85701503	0.66109474	0.28978902	0.88270024	0.7717722	0.00168327	0.64133997	0.06454397	0.01000013	0.5010593	0.29291084	0.31803995	0.4702813	0.48359855	0.12867459	0.73447477	0.43704626	0.08397767	0.82931566	0.67800625	0.00006906	0.5136088	0.01639772	0.00100002	0.35467755	0.15852697	0.17935873	0.32250509	0.33630048	0.04615717	0.62945592	0.28892898	0.02433581	0.96052406	0.24243144	3
PCR_RBell_gulp	0.34573104	0.94102197	0.87690491	0.06018223	0.77708824	0.24744278	0.13555116	0.74576901	0.75377613	0.99981326	0.71036538	0.63958947	0.45699263	0.84824511	0.78496003	0.42071925	0.88552235	0.76896222	0.0036219	0.60386613	0.06122793	0.01837412	0.55617142	0.56817846	0.99962655	0.50461898	0.40907469	0.20884226	0.71951977	0.61616225	0.17700468	0.83329599	0.67430674	0.00021797	0.46925727	0.01515041	0.00249063	0.41477541	0.42827936	0.99943988	0.35846385	0.26163987	0.09543938	0.61032913	0.48366274	0.07446928	0.9705301	0.17246296	3
PCS_RBell_gulp	0.32042489	0.90898276	0.87667772	0.14285683	0.72533808	0.25820543	0.3134551	0.64442378	0.70793071	0.98829096	0.65112562	0.63038426	0.53658918	0.78835472	0.76062606	0.52856028	0.82624966	0.76856383	0.02040807	0.52611533	0.06667004	0.0982541	0.415282	0.5011659	0.97671903	0.42396457	0.39738432	0.28792795	0.62150316	0.57855201	0.27937597	0.7510467	0.67378279	0.00291543	0.38161148	0.01721457	0.03079825	0.2676176	0.35479073	0.96528258	0.2760542	0.25050482	0.15449902	0.48996495	0.44006174	0.14766704	0.95038296	0.20843006	3
PHI_RBell_gulp	0.28635299	0.942708	0.87756027	0.04370834	0.80927174	0.25331431	0.09591929	0.71759265	0.552617	0.56209983	0.68696454	0.6614432	0.36035539	0.86649353	0.67054041	0.30796452	0.88869837	0.77011203	0.00191042	0.65492075	0.06416814	0.00920051	0.51493921	0.30538554	0.31595622	0.47192028	0.4375071	0.12985601	0.75081104	0.44962444	0.09484215	0.83778307	0.67581973	0.0000835	0.53000885	0.01625471	0.00088251	0.36951659	0.16876124	0.17759894	0.3241925	0.2893861	0.04679431	0.65057291	0.30149136	0.02920802	0.96024052	0.23576787	3
PON_RBell_gulp	0.32506677	0.92149185	0.87432858	0.08564988	0.74011946	0.25962156	0.16777793	0.5741984	0.60284631	0.85724766	0.56015264	0.60393429	0.45408591	0.74862036	0.68998123	0.43814726	0.84914723	0.76445047	0.0073359	0.54777682	0.06740336	0.02814944	0.3297038	0.36342367	0.73487355	0.31377098	0.36473662	0.20619401	0.56043244	0.4760741	0.19197302	0.78248225	0.66838089	0.00062832	0.40542029	0.01749936	0.00472285	0.18931539	0.21908862	0.62996863	0.17575964	0.22027695	0.0936298	0.41955113	0.32848219	0.08411245	0.94708614	0.23617475	3
POR_RBell_gulp	0.31533891	0.88329687	0.87273181	0.07428566	0.73883053	0.26805303	0.19694368	0.67166404	0.56942052	0.99990834	0.55447544	0.5988993	0.37852616	0.83849425	0.67243004	0.37900005	0.78021336	0.76166081	0.00551836	0.54587055	0.07185243	0.03878681	0.45113258	0.32423972	0.99981668	0.30744302	0.35868037	0.14328205	0.70307261	0.45216216	0.14364104	0.68916002	0.66472562	0.00040993	0.40330583	0.01926026	0.00763882	0.30300953	0.18462875	0.99972503	0.1704696	0.21481343	0.054236	0.58952234	0.30404742	0.05443996	0.9293281	0.26841199	3
POS_RBell_gulp	0.24840476	0.92807538	0.87141335	0.08998232	0.74537929	0.25810739	0.16130564	0.64839655	0.62263479	0.91229698	0.62245125	0.55351104	0.5853817	0.81135781	0.70673678	0.36575825	0.86132392	0.75936122	0.00809682	0.55559028	0.06661942	0.02601951	0.42041809	0.38767408	0.83228579	0.38744556	0.30637447	0.34267173	0.6583015	0.49947688	0.1337791	0.79937353	0.66171751	0.00072857	0.41412549	0.01719497	0.00419709	0.27259764	0.24137937	0.75929181	0.24116598	0.16958165	0.20059376	0.53411806	0.35299868	0.04893081	0.93797212	0.24224732	3
PSI_RBell_gulp	0.37314414	0.91381681	0.87792013	0.08970736	0.75008802	0.24653863	0.17477556	0.67762561	0.80940487	0.99975598	0.55841869	0.66300973	0.32770088	0.8107301	0.79813772	0.40431027	0.83506117	0.77074375	0.00804741	0.56263204	0.0607813	0.0305465	0.45917647	0.65513624	0.99951203	0.31183143	0.4395819	0.10738787	0.65728329	0.63702382	0.16346679	0.76309294	0.67665145	0.00072191	0.42202355	0.01498494	0.00533878	0.31114973	0.53027046	0.99926813	0.1741325	0.29144708	0.0351911	0.53287934	0.50843274	0.0660913	0.9731187	0.16762621	3
PTO_RBell_gulp	0.31640877	0.92568133	0.87522909	0.07683392	0.77920686	0.24734474	0.11751493	0.69054058	0.71774229	0.98509695	0.65629974	0.60889258	0.44546347	0.84435753	0.76406469	0.41222534	0.85688593	0.76602595	0.00590345	0.60716334	0.06117942	0.01380976	0.4768463	0.515154	0.970416	0.43072935	0.37075017	0.1984377	0.71293964	0.58379486	0.16992973	0.79320331	0.67044819	0.00045359	0.47310584	0.01513241	0.00162285	0.32928172	0.36974782	0.95595384	0.28268756	0.22574703	0.08839675	0.60197596	0.44605704	0.07004934	0.96509266	0.1880439	3
PTT_RBell_gulp	0.28326543	0.93934091	0.8783902	0.06069787	0.79632119	0.24993736	0.10434472	0.62063858	0.62049757	0.70469027	0.67928096	0.71035465	0.43348081	0.79531491	0.71191089	0.38218723	0.88236134	0.77156935	0.00368423	0.63412743	0.06246869	0.01088782	0.38519225	0.38501723	0.49658838	0.46142262	0.50460373	0.18790562	0.6325258	0.50681711	0.14606708	0.82883811	0.67773896	0.00022362	0.50496911	0.01561326	0.00113609	0.23906517	0.23890225	0.349941	0.3134356	0.35844761	0.08145348	0.5030572	0.36080862	0.05582497	0.96937872	0.22476965	3
PTY_RBell_gulp	0.3044467	0.90454185	0.87346498	0.06776123	0.78711497	0.26066733	0.12054567	0.62830214	0.58243622	0.99993994	0.57406777	0.54778343	0.44339079	0.78434479	0.66304405	0.43940212	0.81819596	0.76294108	0.00459158	0.61954997	0.06794746	0.01453126	0.39476358	0.33923195	0.99987989	0.32955381	0.30006669	0.19659539	0.61519675	0.43962741	0.19307423	0.74009249	0.66640232	0.00031113	0.48765705	0.01771168	0.00175168	0.2480308	0.19758098	0.99981984	0.18918622	0.16437156	0.08716858	0.48252636	0.29149233	0.08483723	0.93940591	0.2312209	3
PUN_RBell_gulp	0.23070343	0.87999112	0.87330314	0.08748806	0.7949649	0.26584168	0.11020414	0.47387634	0.37378739	0.52024538	0.17140563	0.62441138	0.56308986	0.66347348	0.4787603	0.27132052	0.77438438	0.76265837	0.00765416	0.63196919	0.0706718	0.01214495	0.22455878	0.13971701	0.27065526	0.02937989	0.38988958	0.31707019	0.44019705	0.22921143	0.07361483	0.68145138	0.66603195	0.00066965	0.50239332	0.01878751	0.00133842	0.10641309	0.05222446	0.14080715	0.00503588	0.24345149	0.17853901	0.29205907	0.10973733	0.01997321	0.91193955	0.40332563	3
RHO_RBell_gulp	0.2206404	0.94327962	0.87912462	0.03739549	0.81390087	0.25591782	0.09033601	0.71528301	0.51965303	0.52568467	0.68921562	0.75267792	0.35800251	0.8623038	0.64280013	0.27803504	0.88977644	0.7728601	0.00139842	0.66243463	0.06549393	0.00816059	0.51162979	0.27003927	0.27634437	0.47501817	0.56652405	0.1281658	0.74356784	0.41319201	0.07730348	0.83930798	0.67944035	0.00005229	0.53915612	0.01676106	0.0007372	0.3659601	0.14032672	0.14527	0.32738994	0.42641014	0.04588368	0.64118138	0.26559988	0.02149308	0.96055976	0.2603142	3
RRO_RBell_gulp	0.31897463	0.92427216	0.87100886	0.07778684	0.7513096	0.25950174	0.18464564	0.62544046	0.64732422	0.99988727	0.56343722	0.54361551	0.38269704	0.77874855	0.71118985	0.39892779	0.85427903	0.75865643	0.00605079	0.56446611	0.06734115	0.03409401	0.39117577	0.41902865	0.99977455	0.3174615	0.29551783	0.14645703	0.6064493	0.505791	0.15914338	0.78958633	0.66079647	0.00047067	0.42408881	0.01747515	0.00629531	0.24465715	0.2712474	0.99966185	0.17886963	0.16064808	0.05604867	0.47227151	0.35971342	0.06348672	0.94072717	0.23072601	3
RSN_RBell_gulp	0.30126769	0.89787886	0.88086778	0.04441383	0.80880638	0.25395701	0.09889614	0.55261809	0.50177502	0.99954321	0.18695201	0.77748316	0.40862487	0.73307962	0.58214548	0.40915678	0.80618644	0.77592804	0.00197259	0.65416775	0.06449417	0.00978045	0.30538675	0.25177817	0.99908663	0.03495106	0.60448006	0.16697428	0.53740573	0.33889336	0.16740927	0.72385776	0.68349001	0.00008761	0.52909505	0.01637875	0.00096725	0.16876224	0.126336	0.99863026	0.00653417	0.46997306	0.06822984	0.39396119	0.19728523	0.06849664	0.95085385	0.31350956	3
RTE_RBell_gulp	0.29945622	0.9471257	0.87663433	0.06570646	0.79324734	0.24785673	0.1019134	0.73457341	0.66979888	0.77490069	0.6765556	0.65071162	0.37024168	0.86475934	0.74897003	0.3929479	0.89704708	0.76848775	0.00431734	0.62924135	0.06143296	0.01038634	0.53959809	0.44863054	0.60047108	0.45772748	0.42342561	0.1370789	0.74780871	0.5609561	0.15440805	0.84961634	0.67368275	0.00028368	0.49914403	0.01522657	0.00105851	0.39637441	0.30049224	0.46530546	0.30967809	0.27552796	0.05075232	0.64667456	0.42013931	0.06067432	0.96981213	0.20086971	3
RTH_RBell_gulp	0.26493148	0.93357687	0.87358444	0.08001214	0.78366455	0.25210514	0.12131008	0.72336984	0.63054714	0.76159812	0.66574908	0.57905973	0.45783761	0.83291291	0.72620744	0.38856017	0.87156577	0.76314977	0.00640194	0.61413012	0.063557	0.01471614	0.52326393	0.39758969	0.5800317	0.44322184	0.33531017	0.20961528	0.69374391	0.52737724	0.150979	0.81367365	0.66667576	0.00051223	0.481272	0.01602305	0.00178522	0.37851334	0.25069904	0.44175105	0.29507453	0.19416462	0.09596976	0.57782826	0.38298527	0.05866443	0.95495168	0.22029103	3
RUT_RBell_gulp	0.3125882	0.94720803	0.8779902	0.05400099	0.79889293	0.2452859	0.10252292	0.68829089	0.75613248	0.91266232	0.65936362	0.66784263	0.46591828	0.82586441	0.78195651	0.40554226	0.89720305	0.77086679	0.00291611	0.63822991	0.06016517	0.01051095	0.47374435	0.57173633	0.83295252	0.43476038	0.44601378	0.21707984	0.68205203	0.61145599	0.16446453	0.84983794	0.67681349	0.00015747	0.50987736	0.01475767	0.00107761	0.32607392	0.43230841	0.76020438	0.28666518	0.29786702	0.10114147	0.5632825	0.47813199	0.06669732	0.97833704	0.19396275	3
RWR_RBell_gulp	0.37873325	0.95306168	0.87992089	0.05460234	0.75566013	0.2546433	0.10435482	0.62739119	0.67065041	1	0.66243889	0.76344878	0.41654772	0.8050381	0.71752508	0.38178705	0.90832656	0.77426077	0.00298142	0.57102223	0.06484321	0.01088993	0.39361971	0.44977197	1	0.43882529	0.58285403	0.173512	0.64808635	0.51484224	0.14576135	0.86569124	0.68128822	0.00016279	0.43149873	0.01651189	0.00113642	0.24695354	0.30163975	1	0.29069494	0.4449792	0.07227603	0.52173421	0.36941222	0.0556498	0.96569924	0.19802057	3
RWY_RBell_gulp	0.00132933	0.87226803	0.82348834	0.10585863	0.75963408	0.30333664	0.12953684	0.35466034	0.13286918	0.71155886	0.18592287	0.04291112	0.5513998	0.54757814	0.09172168	0.30279643	0.76085151	0.67813304	0.01120605	0.57704393	0.09201312	0.01677979	0.12578396	0.01765422	0.50631601	0.03456731	0.00184136	0.30404174	0.29984182	0.00841287	0.09168568	0.66366645	0.55843465	0.00118626	0.43834224	0.02791095	0.0021736	0.04461058	0.0023457	0.36027364	0.00642685	0.00007901	0.16764856	0.16418682	0.00077164	0.0277621	0.69831069	1.19177437	3
SAF_RBell_gulp	0.34340712	0.93009443	0.87731863	0.06329318	0.79119607	0.24736653	0.11732299	0.6917334	0.75284627	0.99075151	0.57458921	0.64469404	0.34168087	0.83455773	0.76944766	0.42007609	0.86507565	0.76968797	0.00400603	0.62599123	0.0611902	0.01376468	0.4784951	0.5667775	0.98158856	0.33015276	0.41563041	0.11674581	0.69648661	0.5920497	0.17646392	0.80460205	0.67526159	0.00025355	0.4952818	0.01513641	0.00161491	0.33099104	0.42669632	0.97251036	0.18970221	0.26795445	0.03988981	0.58125828	0.45555125	0.07412828	0.97006998	0.16786499	3
SAO_RBell_gulp	0.19812847	0.92504593	0.87168592	0.1100315	0.76939751	0.26503557	0.17651654	0.59448435	0.54331871	0.7460543	0.54467779	0.56863012	0.56067701	0.74572861	0.64657691	0.39363965	0.85570997	0.75983634	0.01210693	0.59197253	0.07024385	0.03115809	0.35341165	0.29519522	0.55659703	0.29667389	0.32334022	0.31435871	0.55611116	0.4180617	0.15495217	0.79157103	0.66233864	0.00133214	0.45546219	0.01861712	0.00549992	0.21009769	0.16038509	0.41525161	0.16159168	0.18386099	0.1762537	0.41470801	0.27030904	0.06099532	0.93156455	0.30128293	3
SAS_RBell_gulp	0.25320534	0.93488663	0.87543707	0.06064444	0.80158407	0.25125546	0.1107564	0.73438466	0.60987126	0.63409504	0.68171592	0.64153982	0.35800251	0.87067794	0.71424806	0.32053745	0.87401301	0.76639006	0.00367775	0.64253702	0.06312931	0.01226698	0.53932083	0.37194295	0.40207651	0.4647366	0.41157334	0.1281658	0.75808008	0.5101503	0.10274426	0.81710308	0.67092626	0.00022303	0.51504744	0.01586158	0.00135865	0.39606894	0.22683732	0.25495472	0.31681834	0.26404069	0.04588368	0.6600436	0.36437386	0.03293338	0.9586666	0.23270919	3
SAT_RBell_gulp	0.2864068	0.94213912	0.87523432	0.06608329	0.79770809	0.25193085	0.10734515	0.62040971	0.62061962	0.87611307	0.6856062	0.62515555	0.45305122	0.79367753	0.70352441	0.38256312	0.88762613	0.76603512	0.004367	0.6363382	0.06346915	0.01152298	0.38490821	0.38516871	0.76757412	0.47005586	0.39081946	0.20525541	0.62992402	0.4949466	0.14635454	0.8362673	0.67046023	0.00028859	0.50761213	0.01598984	0.00123694	0.23880079	0.23904326	0.67248172	0.32227321	0.24432295	0.09299121	0.49995654	0.34820701	0.05598985	0.95755332	0.23397787	3
SAV_RBell_gulp	0.24215541	0.92961985	0.87432559	0.06217651	0.79196453	0.25429471	0.1030112	0.72367898	0.55983086	0.60118594	0.68251848	0.61598482	0.35811659	0.85274657	0.67720136	0.31501777	0.86419306	0.76444523	0.00386592	0.62720782	0.0646658	0.01061131	0.52371127	0.31341059	0.36142453	0.46583148	0.3794373	0.12824749	0.72717672	0.45860168	0.09923619	0.80337102	0.66837403	0.00024037	0.49672635	0.01644417	0.00109308	0.37899883	0.17545692	0.21728335	0.31793859	0.23372761	0.04592755	0.62009745	0.31056568	0.03126116	0.95059169	0.25084827	3
SBE_RBell_gulp	0.19254845	0.92855182	0.87242682	0.08080125	0.80219333	0.25914226	0.10324356	0.63713014	0.51299847	0.70246856	0.61043561	0.58277959	0.55209345	0.80100477	0.62938376	0.34044803	0.86220848	0.76112856	0.00652884	0.64351413	0.06715471	0.01065923	0.40593481	0.26316743	0.49346207	0.37263164	0.33963205	0.30480717	0.64160864	0.39612391	0.11590486	0.80060526	0.66402897	0.00052754	0.51622275	0.01740262	0.0011005	0.2586333	0.13500449	0.34664159	0.22746762	0.19793062	0.16828204	0.51393158	0.24931396	0.03945958	0.93684529	0.2758775	3
SBN_RBell_gulp	0.27914337	0.90013289	0.87843035	0.04330296	0.78470855	0.25913136	0.09621226	0.55437421	0.4571915	1	0.18806782	0.72651374	0.33442802	0.73587561	0.54214001	0.36954142	0.81023922	0.77163989	0.00187515	0.61576751	0.06714906	0.0092568	0.30733077	0.20902406	1	0.03536951	0.52782221	0.1118421	0.54151292	0.29391579	0.13656086	0.72932297	0.6778319	0.0000812	0.48319803	0.01740043	0.00089062	0.17037625	0.09556402	1	0.00665187	0.38347009	0.03740313	0.39848615	0.15934351	0.05046489	0.93374049	0.35143488	3
SBS_RBell_gulp	0.19081129	0.90985809	0.87045823	0.08180489	0.80426603	0.26192006	0.10955421	0.60123072	0.50523522	0.69332601	0.57225661	0.54016742	0.51148418	0.77477054	0.61988836	0.34183296	0.82784175	0.75769753	0.00669204	0.64684384	0.06860212	0.01200213	0.36147837	0.25526263	0.48070096	0.32747763	0.29178084	0.26161607	0.60026939	0.38426158	0.11684977	0.75321851	0.65954405	0.00054744	0.52023453	0.01796827	0.00131488	0.2173319	0.12896767	0.33328248	0.18740124	0.1576105	0.13381248	0.46507104	0.23819928	0.0399431	0.92848051	0.2875672	3
SBT_RBell_gulp	0.19078619	0.90942571	0.87044825	0.08207342	0.803718	0.26150612	0.10928145	0.59811895	0.50482892	0.68849262	0.57242072	0.54027308	0.51184189	0.7742556	0.61955519	0.34151996	0.82705512	0.75768016	0.00673605	0.64596263	0.06838545	0.01194243	0.35774628	0.25485224	0.47402209	0.32766548	0.291895	0.26198212	0.59947173	0.38384863	0.11663588	0.75214518	0.65952138	0.00055285	0.51917179	0.01788321	0.00130509	0.21397483	0.12865678	0.32636071	0.18756251	0.15770301	0.13409342	0.46414435	0.23781541	0.03983348	0.92863848	0.28654539	3
SEW_RBell_gulp	0.27460787	0.92951726	0.87609966	0.09039122	0.7539242	0.25384808	0.16297928	0.66146408	0.64026618	0.97082134	0.67984984	0.62454921	0.53860481	0.81820097	0.71654297	0.45336426	0.86400234	0.76755062	0.00817057	0.5684017	0.06443885	0.02656224	0.43753473	0.40994078	0.94249408	0.4621958	0.39006172	0.29009514	0.66945283	0.51343383	0.20553915	0.80310508	0.67245084	0.00073855	0.4285318	0.01635768	0.0043291	0.2894135	0.26247122	0.91499337	0.31422374	0.24361274	0.15624664	0.54774695	0.3678974	0.09318411	0.95839154	0.21466712	3
SFE_RBell_gulp	0.30754327	0.94848217	0.87792885	0.0892817	0.80035331	0.24885892	0.10109174	0.55719583	0.74822238	1	0.60556195	0.65089424	0.6568168	0.74162612	0.75345044	0.41723193	0.89961842	0.77075907	0.00797122	0.64056542	0.06193076	0.01021954	0.3104672	0.55983672	1	0.36670527	0.42366331	0.43140831	0.55000931	0.56768757	0.17408248	0.85327203	0.67667163	0.00071168	0.51267865	0.01541202	0.00103311	0.17299103	0.41888236	1	0.22206276	0.27576001	0.28335623	0.40790127	0.42772445	0.07263277	0.97068795	0.19831912	3
SFF_RBell_gulp	0.29263301	0.90235343	0.87505277	0.08251175	0.78341656	0.25634266	0.12655662	0.56111631	0.6623858	0.90574197	0.65717315	0.61729355	0.49086833	0.71762188	0.72848245	0.43886759	0.81424172	0.76571736	0.00680819	0.6137415	0.06571156	0.01601658	0.31485151	0.43875494	0.82036851	0.43187654	0.38105133	0.24095172	0.51498116	0.53068668	0.19260476	0.73473381	0.6700431	0.00056176	0.48081526	0.01684468	0.002027	0.17666832	0.29062504	0.74304219	0.28381767	0.23522053	0.11827557	0.36956174	0.38659594	0.08452799	0.95390978	0.21408834	3
SFG_RBell_gulp	0.31276895	0.94672663	0.87560415	0.05352361	0.78524127	0.24683275	0.15838603	0.73517803	0.72698451	0.95179397	0.6806378	0.61377427	0.42196652	0.86136542	0.77975112	0.43466995	0.89629131	0.76668263	0.00286478	0.61660385	0.06092641	0.02508614	0.54048673	0.52850648	0.90591176	0.46326781	0.37671885	0.17805574	0.74195038	0.6080118	0.18893796	0.84854285	0.67131049	0.00015333	0.48418279	0.01503863	0.00397329	0.39735397	0.38421603	0.86224135	0.31531758	0.23122034	0.07513356	0.6390904	0.47409788	0.08212565	0.96724391	0.1811019	3
SFH_RBell_gulp	0.28539613	0.93809604	0.87669418	0.09282347	0.78711803	0.25029684	0.13696213	0.56125075	0.72683234	0.96249015	0.64376004	0.62384086	0.67412072	0.74253897	0.75533759	0.42155249	0.88002418	0.76859269	0.0086162	0.61955479	0.06264851	0.01875862	0.3150024	0.52828525	0.92638729	0.41442699	0.38917742	0.45443874	0.55136412	0.57053487	0.1777065	0.8255472	0.67382074	0.00079979	0.48766274	0.01568072	0.00256922	0.17679533	0.38397481	0.89163865	0.26679154	0.24278478	0.30634657	0.40940935	0.43094643	0.07491262	0.96633202	0.20181512	3
SFN_RBell_gulp	0.28557695	0.93789172	0.87679992	0.08819138	0.80400579	0.24902232	0.11825915	0.566574	0.72553276	0.94385218	0.64733452	0.6240225	0.67151692	0.74893209	0.754169	0.41272843	0.87964087	0.7687781	0.00777772	0.64642531	0.06201212	0.01398523	0.3210061	0.52639779	0.89085694	0.41904198	0.38940409	0.45093497	0.56089927	0.56877088	0.17034475	0.82500789	0.67406457	0.00068593	0.5197297	0.0154424	0.00165388	0.18187371	0.38191884	0.84083727	0.27126034	0.24299691	0.30281046	0.42007546	0.42894936	0.07030612	0.96725227	0.19634826	3
SFO_RBell_gulp	0.23798891	0.92757721	0.87143579	0.08426385	0.78226234	0.25761719	0.1417911	0.6318429	0.54295344	0.66765938	0.61278178	0.52663753	0.53296377	0.79244976	0.65504295	0.38609475	0.86039949	0.75940034	0.0071004	0.61193436	0.06636661	0.02010471	0.39922545	0.29479843	0.44576905	0.37550151	0.27734709	0.28405039	0.62797662	0.42908127	0.14906915	0.79808696	0.66176864	0.00059831	0.4786932	0.01709718	0.00285067	0.25224776	0.16006182	0.29762188	0.23010048	0.14606138	0.15138857	0.49763992	0.28106666	0.05755482	0.9371382	0.25359546	3
SFS_RBell_gulp	0.28023783	0.93531253	0.87576251	0.08081517	0.79131241	0.2505256	0.1303484	0.6874864	0.67947959	0.99984498	0.66913291	0.61778392	0.48965502	0.81980643	0.73672472	0.45102747	0.87480952	0.76695997	0.00653109	0.62617534	0.06276308	0.01699071	0.47263755	0.46169251	0.99968998	0.44773885	0.38165697	0.23976204	0.67208258	0.54276332	0.20342578	0.8182203	0.67167478	0.00052781	0.49550032	0.01572376	0.00221471	0.32493189	0.31371064	0.999535	0.2995968	0.23578153	0.11740069	0.55097762	0.39986715	0.09175062	0.96213469	0.19929575	3
SFV_RBell_gulp	0.30556543	0.93631755	0.87628021	0.07423596	0.78841921	0.24784584	0.11485799	0.64753424	0.71642931	0.97002866	0.64041571	0.6304893	0.44252846	0.78862814	0.7605838	0.42395073	0.87669056	0.76786701	0.00551098	0.62160484	0.06142756	0.01319236	0.41930059	0.51327096	0.9409556	0.41013228	0.39751676	0.19583143	0.62193435	0.57848771	0.17973422	0.82086076	0.67286667	0.00040911	0.4900852	0.01522456	0.00151525	0.27151149	0.36772236	0.91275389	0.26265515	0.25063006	0.08666098	0.49047493	0.43998838	0.07619846	0.96759315	0.1881752	3
SFW_RBell_gulp	0.24324092	0.93729516	0.87485626	0.05574592	0.80431501	0.25392433	0.09771415	0.75166482	0.56141913	0.56610576	0.68750721	0.61445641	0.34405222	0.86779258	0.67966036	0.32093477	0.87852222	0.76537348	0.00310761	0.64692264	0.06447757	0.00954806	0.565	0.31519144	0.32047573	0.47266617	0.37755668	0.11837193	0.75306396	0.46193821	0.10299913	0.82343463	0.66959179	0.00017324	0.52032959	0.01637242	0.00093298	0.42469062	0.1769545	0.18142315	0.3249614	0.23199212	0.04072612	0.65350332	0.31396109	0.033056	0.95282523	0.24488269	3
SGT_RBell_gulp	0.30542305	0.91908419	0.87488544	0.08660905	0.72551565	0.25400059	0.14768418	0.73276383	0.73341101	0.98007712	0.6489892	0.63187668	0.28852563	0.82510264	0.78286403	0.44745011	0.84471574	0.76542454	0.00750113	0.52637296	0.0645163	0.02181062	0.53694283	0.53789171	0.96055116	0.42118699	0.39926814	0.08324704	0.68079437	0.6128761	0.2002116	0.77636488	0.66965878	0.00064967	0.38189182	0.01638718	0.00322108	0.39345228	0.3944957	0.94141422	0.27334581	0.25228823	0.0240189	0.56172523	0.47979865	0.0895847	0.96557265	0.20463385	3
SIV_RBell_gulp	0.2873172	0.94332877	0.87735528	0.04695887	0.80767358	0.25288947	0.09762323	0.7297809	0.55540687	0.54217493	0.68656657	0.65105837	0.36489007	0.86824794	0.6742774	0.30895783	0.88986917	0.76975229	0.00220514	0.65233662	0.06395308	0.0095303	0.53258017	0.30847679	0.29395366	0.47137365	0.42387701	0.13314477	0.75385449	0.45465002	0.09545494	0.83943918	0.67534624	0.00010355	0.52687506	0.01617306	0.00093038	0.38866684	0.17133013	0.1593743	0.32362939	0.27596868	0.0485832	0.65453261	0.30656023	0.02949155	0.96050014	0.23191329	3
SOD_RBell_gulp	0.30398445	0.96937786	0.88157227	0.01298703	0.82120278	0.24193074	0.07437752	0.89114368	0.73433152	0.67407695	0.68921562	0.75267792	0.14400335	0.94264813	0.79674536	0.3470868	0.93969344	0.77716967	0.00016866	0.674374	0.05853048	0.00553202	0.79413705	0.53924277	0.45437974	0.47501817	0.56652405	0.02073696	0.88858549	0.63480317	0.12046925	0.91091802	0.68513123	0.00000219	0.55379781	0.01416032	0.00041146	0.70769021	0.39598296	0.30628691	0.32738994	0.42641014	0.00298619	0.83762345	0.50577648	0.04181329	0.99054801	0.18245298	3
SOF_RBell_gulp	0.28032163	0.93122404	0.86876794	0.09138582	0.77925279	0.26135361	0.17241159	0.6386032	0.58578491	0.99983859	0.67519505	0.52386774	0.52946423	0.8035518	0.67684829	0.36842805	0.86717821	0.75475774	0.00835137	0.60723491	0.06830571	0.02972576	0.40781404	0.34314397	0.9996772	0.45588835	0.27443741	0.28033237	0.6456955	0.45812361	0.13573923	0.8075372	0.65570933	0.0007632	0.47318949	0.01785194	0.00512506	0.26043135	0.20100856	0.99951583	0.30781356	0.14376891	0.14842596	0.51884978	0.31008019	0.05001014	0.92807924	0.27509651	3
SOR_RBell_gulp	0.30170341	0.93533846	0.87011533	0.07415879	0.7792834	0.25515528	0.14489928	0.64273828	0.63103081	0.99991077	0.68763165	0.52341728	0.41789234	0.80709254	0.70683872	0.46331741	0.87485804	0.7571007	0.00549953	0.60728262	0.06510422	0.0209958	0.4131125	0.39819989	0.99982155	0.47283728	0.27396565	0.17463401	0.65139837	0.49962098	0.21466302	0.81828837	0.65876493	0.00040784	0.47324527	0.01661169	0.00304228	0.26552322	0.2512764	0.99973234	0.32513788	0.14339836	0.07297822	0.52573877	0.35315145	0.09945712	0.93834199	0.24413961	3
SOS_RBell_gulp	0.29253439	0.82153104	0.85156658	0.12136828	0.74658555	0.28920794	0.15302164	0.29738555	0.27664711	0.6317653	0.12608314	0.23590694	0.73704694	0.48893466	0.34644638	0.36507222	0.67491324	0.72516564	0.01473026	0.55738999	0.08364123	0.02341562	0.08843817	0.07653362	0.3991274	0.01589696	0.05565209	0.5432382	0.2390571	0.12002509	0.13327773	0.55446218	0.61752683	0.00178779	0.41613932	0.02418971	0.0035831	0.02630023	0.02117281	0.25215484	0.00200434	0.01312871	0.40039205	0.1168833	0.04158226	0.04865599	0.82010038	0.59345618	3
SOV_RBell_gulp	0.24030531	0.90000047	0.87088841	0.08893482	0.74447305	0.25836883	0.17304131	0.65042072	0.61896816	0.92909439	0.57597679	0.54054927	0.58974805	0.81020665	0.70986959	0.44655684	0.81000085	0.75844662	0.0079094	0.55424013	0.06675445	0.02994329	0.42304712	0.38312159	0.86321639	0.33174926	0.29219352	0.34780277	0.65643481	0.50391484	0.19941302	0.72900114	0.66052237	0.00070342	0.41261684	0.01724727	0.00518143	0.27515861	0.23714006	0.8020095	0.19107987	0.15794499	0.205116	0.53184784	0.35771382	0.08904925	0.93596757	0.24457938	3
SSF_RBell_gulp	0.2878077	0.94300505	0.87507098	0.06185639	0.79290138	0.24981754	0.10968218	0.71065953	0.66699374	0.88993314	0.68918958	0.59475982	0.40906227	0.84931435	0.74042691	0.41230109	0.88925852	0.76574922	0.00382621	0.6286926	0.0624088	0.01203018	0.50503697	0.44488065	0.79198099	0.47498227	0.35373925	0.16733194	0.72133487	0.54823201	0.16999219	0.83857527	0.67008492	0.00023668	0.49849123	0.01559081	0.0013195	0.35890934	0.29673261	0.70481013	0.32735283	0.21038989	0.06844918	0.61264006	0.40592573	0.07008796	0.95951052	0.19951624	3
SSY_RBell_gulp	0.30754645	0.95114461	0.87803434	0.09055868	0.798648	0.24901143	0.10796813	0.54913838	0.74512167	0.99940059	0.60066795	0.65087567	0.66569309	0.73464465	0.75388307	0.4150252	0.90467606	0.7709443	0.00820088	0.63783863	0.06200669	0.01165712	0.30155296	0.55520631	0.99880154	0.36080198	0.42363913	0.44314729	0.53970277	0.56833968	0.17224591	0.86047776	0.67691557	0.00074266	0.50940854	0.01544037	0.0012586	0.1655943	0.41369625	0.99820284	0.21672219	0.2757364	0.29500009	0.39648975	0.42846166	0.07148639	0.97056555	0.20016329	3
STF_RBell_gulp	0.29244887	0.89332106	0.8753433	0.07761073	0.78851105	0.2547958	0.12112151	0.63071284	0.66612739	0.85892836	0.65106488	0.61683402	0.47810038	0.79443398	0.73090168	0.42083644	0.79802251	0.76622589	0.00602342	0.62174968	0.0649209	0.01467042	0.39779868	0.4437257	0.73775793	0.42388548	0.38048421	0.22857997	0.63112534	0.53421726	0.17710331	0.71289031	0.6707107	0.00046748	0.4902565	0.01654157	0.0017769	0.25089674	0.29557784	0.6336812	0.27597695	0.23469561	0.10928417	0.50138742	0.39046029	0.07453153	0.95472307	0.20849709	3
STI_RBell_gulp	0.2943008	0.92361764	0.87021334	0.07151355	0.78506982	0.25745378	0.10604867	0.59215173	0.58825013	0.98856305	0.62054047	0.51556861	0.51763061	0.74254642	0.68625667	0.37530979	0.85306955	0.75727126	0.00511419	0.61633462	0.06628245	0.01124632	0.35064367	0.34603822	0.9772569	0.38507047	0.26581099	0.26794144	0.55137518	0.47094821	0.14085743	0.78791009	0.65898755	0.00036573	0.48386571	0.01706467	0.00119266	0.20763426	0.20355703	0.96608006	0.23895181	0.13704381	0.13869469	0.40942166	0.32319135	0.05286517	0.938163	0.23277826	3
STO_RBell_gulp	0.32277839	0.92471803	0.87663707	0.06291728	0.78859372	0.24584146	0.12361007	0.64678137	0.75488931	0.99018573	0.55885512	0.61964629	0.32613224	0.81183019	0.78625045	0.43716252	0.85510343	0.76849256	0.00395858	0.62188005	0.06043802	0.01527945	0.41832614	0.56985787	0.98046779	0.31231904	0.38396152	0.10636224	0.65906826	0.61818977	0.19111107	0.79072956	0.67368907	0.00024906	0.4904107	0.01485817	0.00188869	0.27056555	0.43017962	0.97084521	0.1745411	0.23792033	0.03468816	0.53505152	0.48605199	0.0835466	0.97217997	0.17008194	3
STT_RBell_gulp	0.27849503	0.91793944	0.87437247	0.09700489	0.76663595	0.25657142	0.19094283	0.68536649	0.65257321	0.88366694	0.64844513	0.5965631	0.48250824	0.80198677	0.7371474	0.43568184	0.84261282	0.76452722	0.00940995	0.58773068	0.06582889	0.03645916	0.46972723	0.4258518	0.78086726	0.42048109	0.35588753	0.2328142	0.64318278	0.54338629	0.18981867	0.77346755	0.66848155	0.00091281	0.45057547	0.01688981	0.00696162	0.3219353	0.27789948	0.69002659	0.27265891	0.21230937	0.11233477	0.51582408	0.4005558	0.08270055	0.95212726	0.22554168	3
STW_RBell_gulp	0.26965864	0.90445508	0.87006247	0.08953367	0.77236113	0.26531879	0.15865207	0.65097112	0.56197963	0.9201475	0.66499508	0.51772309	0.49087432	0.78037635	0.66766121	0.4457236	0.81803898	0.7570087	0.00801628	0.59654172	0.07039406	0.02517048	0.4237634	0.3158211	0.84667143	0.44221846	0.26803719	0.2409576	0.60898725	0.44577149	0.19866953	0.73987951	0.65864485	0.00071773	0.46074564	0.01867687	0.00399335	0.27585774	0.17748503	0.7790626	0.2940731	0.13876904	0.1182799	0.47523925	0.29762433	0.0885517	0.92009674	0.28701416	3
SVV_RBell_gulp	0.29921677	0.94463472	0.87587572	0.05572549	0.77144572	0.24720313	0.12911927	0.6849116	0.74372631	0.94358618	0.65299974	0.63382836	0.47315813	0.82406851	0.77299071	0.41956443	0.89233475	0.76715828	0.00310533	0.59512849	0.06110939	0.01667179	0.4691039	0.55312883	0.89035488	0.42640866	0.40173839	0.22387861	0.67908891	0.59751464	0.17603431	0.84293039	0.67193531	0.00017305	0.45910933	0.01510643	0.00215265	0.3212947	0.41137646	0.84012655	0.27844474	0.25463319	0.10592999	0.55961578	0.46187327	0.07385773	0.96874188	0.2111162	3
SZR_RBell_gulp	0.3274391	0.94756039	0.87759469	0.07783216	0.78697413	0.24846676	0.12636467	0.66324659	0.66339801	1	0.68351769	0.67518707	0.44558094	0.81874357	0.73657803	0.4477431	0.89787069	0.77017243	0.00605784	0.61932829	0.06173573	0.01596803	0.43989604	0.44009691	1	0.46719643	0.45587759	0.19854237	0.67034103	0.54254719	0.20047389	0.8507867	0.67589924	0.0004715	0.48739534	0.01533928	0.00201779	0.29175955	0.29195942	1	0.31933703	0.30780265	0.0884667	0.54883741	0.39962834	0.0897608	0.96881416	0.19704195	3
TER_RBell_gulp	0.3105199	0.92069822	0.87559093	0.07403797	0.79527718	0.25041667	0.11723543	0.69796612	0.66707514	1	0.57605535	0.6122934	0.47362666	0.83143086	0.72936262	0.42921887	0.84768522	0.76665948	0.00548162	0.6324658	0.06270851	0.01374415	0.48715671	0.44498924	1	0.33183977	0.37490321	0.22432221	0.69127728	0.53196984	0.18422884	0.78046227	0.67128009	0.00040585	0.50298562	0.01570326	0.0016113	0.34001888	0.29684126	1	0.19115807	0.22955076	0.10624498	0.57474926	0.38799891	0.07907449	0.96028647	0.19197203	3
THO_RBell_gulp	0.28331216	0.91016126	0.87043678	0.04753604	0.78379007	0.25835793	0.10354663	0.68158921	0.57134622	1	0.44024662	0.54801777	0.27162671	0.84690138	0.63838934	0.3702103	0.82839351	0.75766019	0.00225967	0.61432688	0.06674882	0.0107219	0.46456384	0.3264365	1	0.19381709	0.30032348	0.07378107	0.71724194	0.40754095	0.13705566	0.75397168	0.6594953	0.00010742	0.48150331	0.01724509	0.00111022	0.3166417	0.18650826	1	0.08532732	0.1645826	0.02004091	0.60743319	0.2601698	0.05073942	0.92814608	0.29344656	3
TOL_RBell_gulp	0.30572215	0.95092487	0.87782835	0.028048	0.79637323	0.24385887	0.10278558	0.81189347	0.73480102	0.94734657	0.68327738	0.65582578	0.1844619	0.91240078	0.78436331	0.39062826	0.9042581	0.77058262	0.00078669	0.63421033	0.05946715	0.01056488	0.65917101	0.53993255	0.89746552	0.46686797	0.43010746	0.03402619	0.83247518	0.6152258	0.15259044	0.85988151	0.67643927	0.00002207	0.50506813	0.01450159	0.00108592	0.53517664	0.39674299	0.85021088	0.31900032	0.28207556	0.00627654	0.759551	0.48256054	0.05960614	0.97745692	0.19306693	3
TON_RBell_gulp	0.35128162	0.95178859	0.878671	0.06617655	0.80428134	0.24295472	0.0965288	0.78678064	0.81601802	1	0.66888843	0.65736148	0.42151187	0.8943428	0.80761322	0.4224186	0.90590152	0.77206273	0.00437934	0.64686847	0.05902699	0.00931781	0.61902377	0.6658854	1	0.44741174	0.43212412	0.17767226	0.79984904	0.65223912	0.17843747	0.86222673	0.67838914	0.00028981	0.52026424	0.01434089	0.00089944	0.48703592	0.54337449	1	0.29926854	0.28406175	0.07489096	0.71533923	0.52675694	0.07537531	0.98129159	0.15645346	3
TSC_RBell_gulp	0.17877208	0.93550485	0.87467522	0.07260851	0.80118912	0.2577588	0.10752699	0.64991166	0.5389257	0.60323588	0.68628291	0.64159101	0.493596	0.80707552	0.65247455	0.34676951	0.87516933	0.76505673	0.005272	0.64190401	0.0664396	0.01156205	0.42238517	0.29044091	0.36389352	0.47098423	0.41163902	0.24363701	0.65137089	0.42572303	0.1202491	0.81872515	0.66917616	0.00038279	0.51428651	0.01712539	0.00124323	0.27451305	0.15652607	0.21951363	0.32322843	0.26410389	0.12025826	0.5257055	0.27777344	0.04169872	0.94681373	0.27457835	3
TUN_RBell_gulp	0.30330206	0.94402048	0.87658471	0.08910796	0.78380232	0.25035131	0.13376302	0.62206528	0.68647749	0.98422601	0.6416036	0.64967517	0.51562884	0.77973161	0.74074267	0.4490337	0.89117467	0.76840075	0.00794023	0.61434608	0.06267578	0.01789255	0.38696521	0.47125135	0.96870084	0.41165518	0.42207783	0.2658731	0.60798139	0.54869971	0.20163126	0.84128714	0.67356834	0.00070754	0.48152588	0.01569096	0.00239336	0.24071762	0.32350344	0.95342056	0.26411944	0.27421349	0.13709184	0.47406231	0.40644529	0.09053923	0.96427911	0.19204364	3
UEI_RBell_gulp	0.33644676	0.9431009	0.87586051	0.07067224	0.7703711	0.25323805	0.12840873	0.66365172	0.62009213	0.71820142	0.67823973	0.64218668	0.45878417	0.82845081	0.70712963	0.40284102	0.88943932	0.76713163	0.00499457	0.59347163	0.06412951	0.0164888	0.4404336	0.38451425	0.51581329	0.46000914	0.41240373	0.21048292	0.68633074	0.50003231	0.16228089	0.83883102	0.67190031	0.00035298	0.45719339	0.01624003	0.00211731	0.29229451	0.23843426	0.37045784	0.31199648	0.26484018	0.09656623	0.56859126	0.35358766	0.0653734	0.96013672	0.22325226	3
UFI_RBell_gulp	0.23788549	0.94563824	0.87477397	0.08258926	0.78673227	0.25198532	0.15136821	0.64644283	0.66517065	0.81455368	0.68809579	0.62859574	0.42477877	0.84219564	0.73789331	0.39308082	0.89423169	0.7652295	0.00682099	0.61894766	0.0634966	0.02291233	0.41788833	0.44245199	0.6634977	0.47347581	0.3951326	0.180437	0.7092935	0.54448654	0.15451253	0.84561968	0.66940285	0.00056334	0.48694609	0.01600021	0.0034682	0.27014091	0.29430608	0.54045449	0.32579671	0.24837867	0.07664581	0.59736389	0.40177297	0.06073591	0.95785812	0.24081695	3
UOS_RBell_gulp	0.31850108	0.93534475	0.87057768	0.07346406	0.78333696	0.25312912	0.10455687	0.65775778	0.642532	0.99994884	0.68876112	0.52922114	0.41364111	0.81906807	0.71848233	0.42891587	0.87486981	0.7579055	0.00539697	0.61361679	0.06407435	0.01093214	0.4326453	0.41284738	0.99989769	0.47439188	0.28007501	0.17109897	0.6708725	0.51621686	0.18396883	0.81830489	0.65981561	0.00039648	0.48066871	0.01621908	0.00114303	0.28457582	0.26526765	0.99984654	0.32674268	0.14822162	0.07077357	0.54949024	0.37089269	0.07890715	0.94215337	0.2370548	3
UOV_RBell_gulp	0.2664933	0.88943877	0.87252208	0.0863677	0.68144091	0.25829257	0.1772978	0.62063752	0.62594332	0.91201858	0.51255582	0.5652724	0.48146851	0.75824567	0.71738833	0.45148768	0.79110132	0.76129479	0.00745938	0.46436171	0.06671505	0.03143451	0.38519094	0.39180504	0.83177789	0.26271347	0.31953289	0.23181193	0.5749365	0.51464602	0.20384113	0.70363618	0.66424651	0.00064425	0.31643507	0.017232	0.00557327	0.23906395	0.24524775	0.75859689	0.13465532	0.18062312	0.11161015	0.43594312	0.36920105	0.09203176	0.94300729	0.23174382	3
UOZ_RBell_gulp	0.36482401	0.90394907	0.87334528	0.12863721	0.77810163	0.27237769	0.13966958	0.58993045	0.46937348	0.57570592	0.60473024	0.54905324	0.68878677	0.77650793	0.59083032	0.3535412	0.81712392	0.76273198	0.01654753	0.60544214	0.07418961	0.01950759	0.34801793	0.22031147	0.3314373	0.36569866	0.30145946	0.47442721	0.60296456	0.34908047	0.12499138	0.7386384	0.66612838	0.00212863	0.47109552	0.02020759	0.00272462	0.20530637	0.10340836	0.19081042	0.22114904	0.16551729	0.32677918	0.46820676	0.20624732	0.0441896	0.9143941	0.28290018	3
USI_RBell_gulp	0.25497466	0.91211916	0.86992107	0.12742867	0.7828073	0.26742121	0.16112716	0.59562059	0.48071115	0.72393901	0.59438435	0.55521638	0.64014138	0.74608715	0.59490297	0.36169209	0.83196136	0.75676267	0.01623807	0.61278727	0.07151411	0.02596196	0.35476389	0.23108321	0.52408769	0.35329276	0.30826523	0.40978098	0.55664604	0.35390954	0.13082117	0.75884789	0.65832379	0.0020692	0.47969435	0.01912439	0.00418318	0.21130468	0.11108427	0.37940752	0.20999169	0.17115391	0.26231776	0.41530646	0.21054184	0.04731698	0.92006244	0.28897917	3
UTL_RBell_gulp	0.24243289	0.91864131	0.87354204	0.11947532	0.72658721	0.26067822	0.20389079	0.61197094	0.64466562	0.9998477	0.67368279	0.589702	0.60233518	0.7847427	0.71151804	0.51329469	0.84390185	0.7630757	0.01427435	0.52792897	0.06795313	0.04157145	0.37450844	0.41559376	0.99969543	0.4538485	0.34774845	0.36280767	0.6158211	0.50625793	0.26347144	0.7752431	0.6665787	0.00170543	0.38358644	0.0177139	0.00847604	0.22918828	0.26791901	0.99954317	0.30574992	0.20506796	0.21853183	0.48326111	0.36021165	0.13523849	0.93937933	0.23634634	3
UWY_RBell_gulp	0.27335461	0.93017583	0.87167345	0.08264821	0.75838801	0.25297661	0.16885216	0.63383515	0.65801756	0.84854419	0.6704046	0.55584547	0.5442441	0.79831198	0.73865662	0.4308439	0.86522708	0.7598146	0.00683073	0.57515237	0.06399717	0.02851105	0.40174699	0.43298711	0.72002725	0.44944233	0.30896418	0.29620164	0.63730202	0.5456136	0.18562647	0.80481331	0.66231022	0.00056455	0.43618866	0.01618979	0.00481415	0.25464137	0.28491312	0.61097494	0.30130821	0.17173634	0.16120599	0.50876583	0.4030211	0.07997603	0.94758462	0.21978211	3
VET_RBell_gulp	0.35976758	0.9448998	0.87588345	0.07356801	0.76997309	0.25207246	0.15768897	0.71011669	0.77761795	0.94685034	0.72703198	0.65211393	0.41312466	0.82516541	0.79005706	0.43936211	0.89283563	0.76717182	0.00541225	0.59285856	0.06354053	0.02486581	0.50426572	0.60468967	0.89652556	0.5285755	0.42525258	0.17067198	0.68089796	0.62419016	0.19303906	0.8436402	0.67195311	0.00039817	0.45648513	0.01601682	0.00392106	0.3580875	0.47021754	0.84887553	0.38429129	0.27731313	0.0705088	0.56185345	0.49314584	0.08481405	0.96291545	0.17259654	3
VFI_RBell_gulp	0.21381182	0.8969147	0.87247769	0.11905138	0.78187657	0.26627741	0.14455243	0.54687023	0.73035589	1	0.56199692	0.56013726	0.38766132	0.73132096	0.69300464	0.45165062	0.80445599	0.76121733	0.01417323	0.61133098	0.07090366	0.0208954	0.29906705	0.53341973	1	0.31584054	0.31375375	0.1502813	0.53483034	0.48025543	0.20398828	0.7215284	0.66414514	0.00168734	0.47798537	0.01888004	0.00302048	0.16355087	0.38958624	1	0.17750141	0.17574517	0.05825825	0.39113264	0.33281924	0.09213143	0.93451466	0.26277683	3
VNI_RBell_gulp	0.31779554	0.8538105	0.87283356	0.10145446	0.75763179	0.25790041	0.1611541	0.55180763	0.51712563	0.99987422	0.18266555	0.60351822	0.39433865	0.7263003	0.60604185	0.35163175	0.72899237	0.76183842	0.01029301	0.57400594	0.06651262	0.02597064	0.30449167	0.26741891	0.99974845	0.0333667	0.36423424	0.15550297	0.52751213	0.36728672	0.12364489	0.62242134	0.66495814	0.00104427	0.43488515	0.01715363	0.00418528	0.16802083	0.13828917	0.9996227	0.00609495	0.219822	0.06132083	0.38313222	0.22259112	0.04347747	0.92794431	0.30257719	3
VSV_RBell_gulp	0.3008134	0.89985917	0.88046179	0.04457638	0.81202717	0.25420756	0.09593949	0.55313576	0.5136889	1	0.18768971	0.77034124	0.40879528	0.73309133	0.58458956	0.40896384	0.80974652	0.77521296	0.00198705	0.65938813	0.06462148	0.00920439	0.30595917	0.26387628	1	0.03522743	0.59342563	0.16711358	0.53742289	0.34174496	0.16725142	0.72865783	0.68254539	0.00008858	0.53544108	0.01642727	0.00088306	0.16923696	0.13555032	1	0.00661183	0.45714024	0.06831524	0.39398006	0.19978054	0.06839978	0.95026233	0.31390796	3
WEI_RBell_gulp	0.26736433	0.89284773	0.87957575	0.0669823	0.80254541	0.26473055	0.10732494	0.55238924	0.34176408	0.64965479	0.18651363	0.73716534	0.42388879	0.73604371	0.43539825	0.32125063	0.79717707	0.7736535	0.00448663	0.64407914	0.07008227	0.01151864	0.30513388	0.11680269	0.42205135	0.03478734	0.54341273	0.1796817	0.54176035	0.18957164	0.10320197	0.71175774	0.68048685	0.00030052	0.51690276	0.01855292	0.00123624	0.16855267	0.03991896	0.27418768	0.00648831	0.40058503	0.07616506	0.3987593	0.08253916	0.0331537	0.91677257	0.43179457	3
YFI_RBell_gulp	0.28119903	0.93893287	0.87574804	0.06668432	0.75874928	0.25175656	0.14953293	0.71174318	0.63918542	0.82789121	0.6821887	0.62858614	0.42820237	0.84568318	0.72520544	0.4462024	0.88159494	0.76693463	0.0044468	0.57570046	0.06338136	0.0223601	0.50657836	0.408558	0.68540386	0.46538142	0.39512054	0.18335727	0.71518005	0.52592292	0.19909658	0.82775846	0.6716415	0.00029653	0.43681231	0.01595667	0.00334357	0.36055369	0.26114431	0.56743984	0.31747794	0.24836729	0.07851402	0.60481574	0.38140216	0.08883737	0.95976875	0.20337785	3
YUG_RBell_gulp	0.33880613	0.9524452	0.87970193	0.04820849	0.79832653	0.24666935	0.09882542	0.77557765	0.68577339	0.99982635	0.66124459	0.68275022	0.37131249	0.88283965	0.74454431	0.40068717	0.90715186	0.77387549	0.00232406	0.63732525	0.06084577	0.00976646	0.60152069	0.47028515	0.99965272	0.4372444	0.46614786	0.13787296	0.77940586	0.55434623	0.16055021	0.86401243	0.68077977	0.00011204	0.50879366	0.01500879	0.00096517	0.466526	0.32250904	0.99947913	0.2891255	0.31826255	0.05119395	0.6880904	0.41273534	0.06433041	0.97702869	0.18276516	3
ZON_RBell_gulp	0.31235293	0.91978346	0.87074452	0.08979024	0.78007636	0.25771523	0.12113834	0.55215617	0.57406163	0.83344913	0.6013936	0.53671416	0.50728355	0.73281258	0.67212173	0.36196079	0.84600161	0.75819601	0.00806229	0.60851912	0.06641714	0.0146745	0.30487643	0.32954675	0.69463746	0.36167426	0.28806209	0.2573366	0.53701427	0.45174762	0.13101561	0.77813828	0.66019502	0.00072391	0.47469138	0.01711671	0.00177764	0.1683394	0.18918014	0.57894499	0.21750859	0.154607	0.13054262	0.39353082	0.30362939	0.04742251	0.93213657	0.25155311	3
ABW_BSastre_gulp	0.40472222	0.9511082	0.87667897	0.03607092	0.71735956	0.00698265	0.04575395	0.79414036	0.59662623	0.55123597	0.66269252	0.5913231	0.36978177	0.83397683	0.59936847	0.2671972	0.9046068	0.76856602	0.00130111	0.51460473	0.00004876	0.00209342	0.63065891	0.35596286	0.3038611	0.43916138	0.34966301	0.13673855	0.69551735	0.35924256	0.07139434	0.86037895	0.67378566	0.00004693	0.36915662	0.00000034	0.00009578	0.50083169	0.21237678	0.16749917	0.29102896	0.20676381	0.05056342	0.58004536	0.21531866	0.01907637	0.97419161	0.19889225	4
ACO_BSastre_gulp	0.36322824	0.94506815	0.86885872	0.05494003	0.6907053	0.01874748	0.03997198	0.77800425	0.57222352	0.55456071	0.68913901	0.51603774	0.35707033	0.81771582	0.58490285	0.24222571	0.8931538	0.75491547	0.00301841	0.47707381	0.00035147	0.00159776	0.60529061	0.32743975	0.30753758	0.47491258	0.26629495	0.12749922	0.66865916	0.34211134	0.05867329	0.84409121	0.65591489	0.00016583	0.32951741	0.00000659	0.00006387	0.47091867	0.18736873	0.17054826	0.32728079	0.13741824	0.04552619	0.54677317	0.2001019	0.01421218	0.93272847	0.28644852	4
AEI_BSastre_gulp	0.26527279	0.92905489	0.87338443	0.05944494	0.72062016	0.01785422	0.0494346	0.76800224	0.55809038	0.5388535	0.68381296	0.61270476	0.35283698	0.81880528	0.57311254	0.25068532	0.86314299	0.76280037	0.0035337	0.51929341	0.00031877	0.00244378	0.58982744	0.31146487	0.29036309	0.46760017	0.37540713	0.12449394	0.67044208	0.32845799	0.06284313	0.80190721	0.66621797	0.00021006	0.3742133	0.00000569	0.00012081	0.45298879	0.17382555	0.15646317	0.31975106	0.23001374	0.04392607	0.54896152	0.18824339	0.01575385	0.94759715	0.28757133	4
AEL_BSastre_gulp	0.40602715	0.93167567	0.87605378	0.06648079	0.70064324	0.00789769	0.06830596	0.70343782	0.58464613	0.71033875	0.56494641	0.65625643	0.34145183	0.78143602	0.58373426	0.30599933	0.86801956	0.76747022	0.0044197	0.49090095	0.00006237	0.0046657	0.49482476	0.3418111	0.50458115	0.31916445	0.4306725	0.11658935	0.61064225	0.34074568	0.09363559	0.80871271	0.67234519	0.00029382	0.34394643	0.00000049	0.0003187	0.34807845	0.19983854	0.35842354	0.18031081	0.2826316	0.03980965	0.47717785	0.19890493	0.02865243	0.96739986	0.17460568	4
AEN_BSastre_gulp	0.43594191	0.88572008	0.87294653	0.07660482	0.70563364	0.01939019	0.07469406	0.62173842	0.56056566	0.69660458	0.59666573	0.65345119	0.32975064	0.74037495	0.56188665	0.31173911	0.78450006	0.76203564	0.0058683	0.49791884	0.00037598	0.0055792	0.38655867	0.31423386	0.48525794	0.35601	0.42699845	0.10873548	0.54815506	0.3157166	0.09718128	0.69484746	0.66521636	0.00044954	0.35134828	0.00000729	0.00041673	0.24033838	0.17614871	0.3380329	0.21241896	0.27902265	0.0358556	0.40584028	0.17739694	0.0302952	0.93637453	0.20082721	4
AET_BSastre_gulp	0.35628543	0.84939276	0.87191709	0.19889446	0.69725712	0.02470615	0.12475838	0.60156668	0.54376345	0.71131874	0.49686533	0.6133263	0.41485553	0.72932078	0.55017342	0.31649845	0.72146807	0.76023942	0.03955901	0.48616749	0.00061039	0.01556465	0.36188247	0.29567869	0.50597435	0.24687515	0.37616914	0.17210511	0.5319088	0.3026908	0.10017127	0.61280975	0.66286574	0.00786807	0.33898374	0.00001508	0.00194182	0.21769644	0.16077926	0.35990904	0.1226637	0.23071443	0.07139875	0.38793214	0.16653243	0.03170405	0.92514001	0.23114131	4
AFG_BSastre_gulp	0.35102546	0.94087642	0.87637223	0.04022453	0.70881158	0.00954259	0.05383253	0.75072414	0.58718914	0.64157386	0.68708014	0.64010632	0.16954624	0.84060827	0.59054439	0.24662202	0.88524844	0.76802829	0.00161801	0.50241386	0.00009106	0.00289794	0.56358674	0.34479108	0.41161702	0.47207912	0.4097361	0.02874593	0.70662226	0.34874267	0.06082242	0.83290939	0.67307867	0.00006508	0.35611676	0.00000087	0.000156	0.42309817	0.20245758	0.26408272	0.32435619	0.26227467	0.00487376	0.59399251	0.20594803	0.01500015	0.9707358	0.21241856	4
AFI_BSastre_gulp	0.34809077	0.92461154	0.8751635	0.05909383	0.7088575	0.01040316	0.06301901	0.72701132	0.57074794	0.65771729	0.54984017	0.63804898	0.3422807	0.80378374	0.57696142	0.27162066	0.8549065	0.76591115	0.00349208	0.50247896	0.00010823	0.0039714	0.52854546	0.32575321	0.43259203	0.30232421	0.4071065	0.11715608	0.6460683	0.33288448	0.07377778	0.79045642	0.67029748	0.00020636	0.35618598	0.00000113	0.00025027	0.38425853	0.18592297	0.28452326	0.16622999	0.25975388	0.04010027	0.51929919	0.19206151	0.02003957	0.96106077	0.19723821	4
AFN_BSastre_gulp	0.3443193	0.91353725	0.86889388	0.17249882	0.69591308	0.02781076	0.1041191	0.6521318	0.51820525	0.69975442	0.61119369	0.6009498	0.63793686	0.74277835	0.53311453	0.28085491	0.83455031	0.75497658	0.02975584	0.48429501	0.00077344	0.01084079	0.42527589	0.26853668	0.48965625	0.37355773	0.36114067	0.40696343	0.55171968	0.28421111	0.07887948	0.7623928	0.65599453	0.00513285	0.33702723	0.00002151	0.00112873	0.27733593	0.13915712	0.34263912	0.22831613	0.21702741	0.25961697	0.40980543	0.15151707	0.02215369	0.90554628	0.32344774	4
AFO_BSastre_gulp	0.40867116	0.93021977	0.87618346	0.05911023	0.69795516	0.00835521	0.05758727	0.7032999	0.57810158	0.6364888	0.52102347	0.65225025	0.34435634	0.80544665	0.58232201	0.28736362	0.86530883	0.76769745	0.00349402	0.48714141	0.00006981	0.00331629	0.49463075	0.33420144	0.40511799	0.27146546	0.42543039	0.11858129	0.64874431	0.33909892	0.08257785	0.80492738	0.6726438	0.00020653	0.34000286	0.00000058	0.00019098	0.34787376	0.19320238	0.25785306	0.14143988	0.27748708	0.04083422	0.52252893	0.19746476	0.02372987	0.96829416	0.17830411	4
AFR_BSastre_gulp	0.26189984	0.91948567	0.86783377	0.10873334	0.685173	0.024619	0.0897467	0.69027367	0.524159	0.55613941	0.61003046	0.52478396	0.52487974	0.77740269	0.54467858	0.29579607	0.8454539	0.75313546	0.01182294	0.46946203	0.0006061	0.00805447	0.47647775	0.27474265	0.30929104	0.37213716	0.2753982	0.27549874	0.60435494	0.29667475	0.08749531	0.77738274	0.65359639	0.00128555	0.32166271	0.00001492	0.00072286	0.32890004	0.14400883	0.17200893	0.227015	0.14452456	0.14460371	0.46982715	0.16159238	0.02588077	0.91741447	0.30902202	4
AFS_BSastre_gulp	0.24156471	0.9271194	0.86802954	0.09501304	0.67848341	0.02765825	0.08536224	0.67034641	0.51687418	1	0.65387343	0.57439816	0.50971695	0.76227369	0.52834073	0.288517	0.85955037	0.75347527	0.00902748	0.46033973	0.00076498	0.00728671	0.44936431	0.26715892	1	0.42755046	0.32993325	0.25981136	0.58106118	0.27914393	0.08324206	0.79690582	0.65403879	0.00085773	0.31233287	0.00002116	0.00062201	0.30122975	0.13808755	1	0.27956389	0.18951305	0.13243026	0.44292765	0.14748311	0.02401675	0.90986931	0.34001164	4
AFT_BSastre_gulp	0.26556752	0.93219105	0.87347271	0.06170577	0.71850459	0.01795227	0.051216	0.77038024	0.55960675	0.53330013	0.68427335	0.60906134	0.35358505	0.8180733	0.57449496	0.26082855	0.86898015	0.76295458	0.0038076	0.51624885	0.00032228	0.00262308	0.59348572	0.31315972	0.28440902	0.46823001	0.37095571	0.12502239	0.66924392	0.33004446	0.06803153	0.81005551	0.66642001	0.00023495	0.37092717	0.00000579	0.00013434	0.45720967	0.17524629	0.15167537	0.32039732	0.22593478	0.04420605	0.54749058	0.18960888	0.01774457	0.94787816	0.28616204	4
AFV_BSastre_gulp	0.28386718	0.92703761	0.87487497	0.07805013	0.68558325	0.02246212	0.06087056	0.72302723	0.56299172	0.64339394	0.68216296	0.66108027	0.35214173	0.80424335	0.57536767	0.30874488	0.85939872	0.76540621	0.00609182	0.47002439	0.00050455	0.00370523	0.52276838	0.31695968	0.41395576	0.4653463	0.43702712	0.1240038	0.64680737	0.33104796	0.0953234	0.79669493	0.66963473	0.00047547	0.32224085	0.00001133	0.00022554	0.37797578	0.17844567	0.26633663	0.31744201	0.28891	0.04366691	0.52019053	0.19047429	0.02943061	0.9436721	0.28584324	4
AFX_BSastre_gulp	0.26560976	0.93303874	0.87343705	0.06200698	0.72010887	0.01794137	0.05145509	0.77043288	0.56009165	0.53296046	0.68431436	0.60922929	0.35390388	0.81857228	0.57491764	0.26071564	0.87056129	0.76289229	0.00384487	0.51855679	0.00032189	0.00264763	0.59356683	0.31370266	0.28404685	0.46828614	0.37116033	0.12524796	0.67006057	0.33053029	0.06797265	0.81226741	0.66633839	0.00023841	0.37341734	0.00000578	0.00013623	0.4573034	0.17570224	0.15138574	0.32045493	0.22612175	0.04432574	0.54849301	0.1900277	0.01772153	0.94763322	0.28696447	4
AFY_BSastre_gulp	0.21583617	0.87183384	0.84578425	0.12288454	0.67813132	0.06220111	0.0962392	0.54774913	0.51883048	0.86385798	0.64899756	0.33449162	0.35270927	0.6799111	0.51495668	0.41202239	0.76009424	0.71535099	0.01510061	0.45986209	0.00386898	0.00926198	0.30002911	0.26918507	0.74625062	0.42119783	0.11188464	0.12440383	0.4622791	0.26518038	0.16976245	0.66267588	0.6050326	0.00185563	0.31184689	0.00024065	0.00089137	0.16434068	0.13966142	0.64465455	0.27335636	0.03742447	0.04387838	0.31430869	0.13655641	0.06994593	0.81622635	0.4643372	4
AHT_BSastre_gulp	0.40706245	0.85408551	0.86781831	0.2072681	0.70020849	0.0403926	0.10460065	0.50995449	0.50262641	0.62479296	0.54930475	0.57267291	0.41794893	0.64884133	0.50929524	0.32784081	0.72946206	0.75310862	0.04296007	0.49029194	0.00163156	0.0109413	0.26005358	0.2526333	0.39036624	0.3017357	0.32795427	0.1746813	0.42099508	0.25938164	0.10747959	0.62302298	0.65356145	0.00890425	0.34330658	0.0000659	0.00114447	0.13261549	0.12698017	0.24389808	0.16574485	0.18781053	0.07300786	0.27315901	0.13210184	0.0352362	0.88766597	0.29734198	4
ANA_BSastre_gulp	0.41203533	0.95736901	0.88156005	0.05745474	0.74576199	0.01007636	0.01388749	0.75811864	0.5299263	0.48313732	0.59397373	0.80779615	0.44311362	0.83513012	0.54582727	0.20318918	0.91655543	0.77714812	0.00330105	0.55616094	0.00010153	0.00019286	0.57474387	0.28082188	0.23342167	0.35280479	0.65253462	0.19634968	0.69744232	0.29792741	0.04128584	0.87748176	0.68510274	0.00018966	0.41476369	0.00000102	0.00000268	0.43572404	0.1488149	0.11277472	0.20955678	0.52711495	0.08700521	0.58245509	0.16261691	0.00838884	0.97077922	0.23752755	4
ANO_BSastre_gulp	0.3117865	0.92972677	0.87534255	0.06303935	0.70642047	0.01424852	0.06192458	0.72066575	0.58300738	0.74072315	0.68386769	0.65971653	0.41258915	0.82531649	0.58441055	0.28825831	0.86439186	0.76622458	0.00397396	0.49902989	0.00020302	0.00383465	0.51935912	0.3398976	0.54867078	0.46767502	0.43522589	0.1702298	0.68114731	0.34153569	0.08309286	0.80364825	0.67070898	0.00025052	0.35252493	0.00000289	0.00023746	0.37428433	0.19816281	0.40641315	0.31982783	0.28712571	0.07023497	0.56216211	0.19959706	0.02395221	0.95678686	0.25991699	4
APC_BSastre_gulp	0.36994607	0.93923475	0.87267296	0.0930476	0.71216403	0.01825728	0.05348568	0.67402209	0.56406889	0.66562377	0.66895615	0.6081262	0.40203673	0.76493882	0.57198374	0.27494219	0.88216192	0.76155809	0.00865786	0.5071776	0.00033333	0.00286072	0.45430578	0.31817372	0.44305501	0.44750234	0.36981747	0.16163353	0.5851314	0.3271654	0.07559321	0.82855713	0.66459115	0.00080559	0.36119364	0.00000609	0.00015301	0.30621214	0.1794719	0.29490794	0.29935944	0.22489569	0.06498262	0.44758972	0.18713329	0.02078376	0.94421058	0.25422277	4
APD_BSastre_gulp	0.39317789	0.93309721	0.87691214	0.05434951	0.70917897	0.00996743	0.03760801	0.72458944	0.56985008	0.66348545	0.52197175	0.68550409	0.33626114	0.81778817	0.57564366	0.30190602	0.8706704	0.7689749	0.00295387	0.50293481	0.00009935	0.00141436	0.52502985	0.32472911	0.44021295	0.27245451	0.46991586	0.11307155	0.66877749	0.33136562	0.09114724	0.81242013	0.67432342	0.00016054	0.35667079	0.00000099	0.00005319	0.38043109	0.18504691	0.29207489	0.14221356	0.32212924	0.03802157	0.54691831	0.19074852	0.0275179	0.96679543	0.20720851	4
AST_BSastre_gulp	0.32992912	0.94437432	0.87109664	0.05542288	0.68757329	0.0162529	0.03662134	0.77687903	0.57944224	0.55340316	0.68913586	0.55425858	0.35760449	0.83803357	0.58958714	0.24264304	0.89184286	0.75880935	0.0030717	0.47275702	0.00026416	0.00134112	0.60354103	0.33575332	0.30625505	0.47490823	0.30720258	0.12788097	0.70230027	0.347613	0.05887565	0.84223349	0.66099628	0.00017024	0.3250551	0.00000429	0.00004911	0.46887837	0.19454965	0.16948251	0.32727629	0.17026966	0.04573081	0.5885512	0.20494815	0.01428577	0.94524956	0.26129808	4
ASV_BSastre_gulp	0.40848954	0.92267975	0.86926396	0.13146879	0.69955637	0.04221179	0.09612134	0.61047121	0.45973477	0.54601428	0.62958649	0.56058568	0.66107831	0.71992953	0.48176133	0.27268686	0.85133792	0.75561983	0.01728404	0.48937912	0.00178184	0.00923931	0.3726751	0.21135606	0.29813159	0.39637915	0.31425631	0.43702453	0.51829852	0.23209398	0.07435813	0.78551226	0.65683308	0.00227231	0.34234828	0.00007521	0.00088809	0.22750742	0.09716773	0.16278411	0.24955496	0.17616759	0.28890744	0.37313841	0.11181391	0.02027648	0.85866784	0.37810502	4
ATN_BSastre_gulp	0.36556775	0.95457036	0.87824756	0.03578	0.71885668	0.00701533	0.03062723	0.79193373	0.6082026	0.5813929	0.66720326	0.65992154	0.36168247	0.83584721	0.60814282	0.26793611	0.91120458	0.77131878	0.00128021	0.51675492	0.00004921	0.00093803	0.62715903	0.3699104	0.33801771	0.44516019	0.43549644	0.13081421	0.69864055	0.36983769	0.07178976	0.86980888	0.67740883	0.00004581	0.37147273	0.00000035	0.00002873	0.49666839	0.22498047	0.19652109	0.29701233	0.28739348	0.04731321	0.58395676	0.22491413	0.01923507	0.97992513	0.20973	4
ATO_BSastre_gulp	0.41160863	0.91808155	0.87575303	0.03993876	0.72943143	0.01063192	0.06349719	0.63842946	0.5828204	0.69001265	0.67400972	0.64725259	0.25169587	0.74678722	0.5731747	0.33239576	0.84287374	0.76694337	0.0015951	0.53207021	0.00011304	0.00403189	0.40759218	0.33967962	0.47611745	0.4542891	0.41893591	0.06335081	0.55769115	0.32852924	0.11048694	0.77382683	0.67165298	0.00006371	0.38810874	0.0000012	0.00025601	0.26021886	0.19797221	0.32852706	0.30619527	0.27115735	0.01594514	0.41647662	0.18830465	0.03672539	0.96287127	0.19085532	4
ATS_BSastre_gulp	0.30807989	0.94809819	0.87590739	0.08162667	0.7145582	0.01319186	0.07574472	0.69016506	0.56528125	0.57522554	0.68657845	0.61532845	0.50764686	0.76823698	0.57411952	0.30021238	0.89889018	0.76721376	0.00666291	0.51059342	0.00017403	0.00573726	0.47632781	0.31954289	0.33088442	0.47138996	0.3786291	0.25770534	0.59018806	0.32961322	0.09012748	0.85223615	0.67200821	0.00054387	0.36484871	0.0000023	0.00043457	0.32874481	0.18063161	0.19033317	0.32364619	0.23298126	0.1308233	0.4534043	0.18923738	0.02705738	0.95668686	0.24121179	4
ATT_BSastre_gulp	0.34960951	0.94165298	0.8752241	0.05908149	0.69932675	0.01672132	0.06041595	0.7269583	0.54593286	0.65578149	0.68178994	0.6398966	0.38590432	0.81701469	0.55971606	0.28294301	0.88671033	0.76601722	0.00349062	0.48905791	0.0002796	0.00365009	0.52846837	0.29804268	0.43004936	0.46483752	0.40946765	0.14892214	0.66751301	0.31328207	0.08005675	0.83497342	0.67043673	0.00020623	0.34201128	0.00000468	0.00022052	0.38417447	0.16271129	0.28201841	0.31692154	0.26201696	0.0574697	0.54536794	0.175349	0.0226515	0.94958879	0.27047602	4
ATV_BSastre_gulp	0.4444221	0.93785801	0.87711089	0.04846071	0.70061875	0.00509809	0.04126846	0.70911374	0.58983101	0.68839541	0.56814316	0.67007407	0.28153102	0.8142336	0.58830915	0.29003627	0.87957764	0.76932352	0.00234844	0.49086663	0.00002599	0.00170309	0.50284229	0.34790062	0.47388825	0.32278665	0.44899925	0.07925972	0.66297635	0.34610766	0.08412104	0.82491894	0.67478204	0.00011381	0.34391036	0.00000013	0.00007028	0.35657238	0.20520257	0.32622249	0.18338903	0.30086276	0.02231407	0.53981762	0.2036183	0.02439815	0.97554211	0.15685705	4
AVE_BSastre_gulp	0.31167313	0.92666754	0.87529143	0.06322473	0.70610819	0.01387815	0.06184713	0.71690585	0.58334105	0.74042951	0.68281542	0.65979722	0.41349379	0.82224707	0.58436828	0.28807251	0.85871274	0.76613509	0.00399737	0.49858878	0.0001926	0.00382507	0.513954	0.34028678	0.54823585	0.4662369	0.43533237	0.17097712	0.67609025	0.34148629	0.08298577	0.79574122	0.67059148	0.00025273	0.35205762	0.00000267	0.00023657	0.36845663	0.19850325	0.40593	0.31835375	0.28723108	0.07069798	0.55591322	0.19955375	0.02390592	0.95682458	0.25785571	4
AVL_BSastre_gulp	0.27835328	0.92784935	0.87438369	0.09239605	0.69471599	0.02368218	0.06787829	0.69976238	0.56295017	0.63708724	0.67904661	0.64945718	0.33816223	0.80345605	0.57695148	0.32805519	0.86090441	0.76454684	0.00853703	0.48263031	0.00056085	0.00460746	0.48966739	0.3169129	0.40588015	0.46110429	0.42179463	0.1143537	0.64554162	0.33287301	0.10762021	0.7987896	0.66850729	0.00078879	0.33529099	0.00001328	0.00031275	0.34265082	0.17840617	0.25858106	0.31311131	0.27393755	0.0386701	0.51866432	0.19205157	0.03530537	0.94137831	0.29370717	4
AWO_BSastre_gulp	0.36192471	0.93916067	0.87346897	0.08403365	0.71909854	0.01864944	0.08362799	0.7197131	0.57738163	0.64285148	0.67779056	0.65026284	0.43015696	0.80445614	0.58513656	0.31846649	0.88202276	0.76294805	0.00706165	0.51710272	0.0003478	0.00699364	0.51798694	0.33336955	0.41325803	0.45940005	0.42284177	0.18503501	0.64714968	0.3423848	0.10142091	0.82836109	0.66641145	0.00059342	0.37184781	0.00000649	0.00058486	0.37280199	0.19248145	0.26566353	0.31137701	0.27495829	0.0795941	0.52060353	0.20034186	0.03229916	0.95225017	0.24670019	4
AWW_BSastre_gulp	0.32266204	0.93050811	0.87618221	0.08050647	0.71794432	0.01175394	0.03196412	0.73854601	0.57127384	0.61635209	0.68399342	0.67148615	0.41038085	0.83362467	0.57889084	0.259002	0.86584534	0.76769526	0.00648129	0.51544405	0.00013816	0.0010217	0.5454502	0.3263538	0.37988989	0.46784701	0.45089365	0.16841244	0.69493009	0.3351146	0.06708204	0.80567611	0.67264093	0.00052179	0.37006013	0.00000162	0.00003266	0.40284007	0.18643739	0.23414593	0.32000428	0.30276884	0.06911324	0.57931087	0.19399477	0.01737438	0.96535265	0.24389588	4
BCT_BSastre_gulp	0.45114099	0.96795953	0.88023535	0.008433	0.74031541	0	0.01107227	0.78494231	0.59044746	0.55759412	0.68921562	0.68979998	0.05812712	0.84118385	0.59124057	0.24712939	0.93694564	0.77481428	0.00007112	0.5480669	0	0.0001226	0.61613443	0.3486282	0.31091121	0.47501817	0.47582401	0.00337876	0.70759027	0.34956541	0.06107294	0.90692546	0.68201892	0.0000006	0.40574237	0	0.00000136	0.48362999	0.20584663	0.17336226	0.32738994	0.32822339	0.0001964	0.59521351	0.20667725	0.01509292	0.99468863	0.13192176	4
BEA_BSastre_gulp	0.26932595	0.91416621	0.87024376	0.10363036	0.70336806	0.02054489	0.09499323	0.72363406	0.59998494	0.70132966	0.57909232	0.53097011	0.44774424	0.78576725	0.60364003	0.35723004	0.83569986	0.75732421	0.01073925	0.49472663	0.00042209	0.00902371	0.52364626	0.35998193	0.4918633	0.33534791	0.28192926	0.20047491	0.61743018	0.36438128	0.1276133	0.76396857	0.65905667	0.00111291	0.34797491	0.00000867	0.00085719	0.37892827	0.21598374	0.34495832	0.1941974	0.14969601	0.08976149	0.48515641	0.21995513	0.0455873	0.93436264	0.2605164	4
BEC_BSastre_gulp	0.26224105	0.89881538	0.8690475	0.09149381	0.68355953	0.0264273	0.10030711	0.70298307	0.57608811	0.65358156	0.56207387	0.52367979	0.46607707	0.77669092	0.58723007	0.34614494	0.80786908	0.75524355	0.00837112	0.46725364	0.0006984	0.01006152	0.49418519	0.33187751	0.42716886	0.31592703	0.27424052	0.21722783	0.60324879	0.34483916	0.11981632	0.72612515	0.65634252	0.00076591	0.31939568	0.00001846	0.00100924	0.34740382	0.19119069	0.27918969	0.17757433	0.14361422	0.10124491	0.46853786	0.20249993	0.04147381	0.91819776	0.2826578	4
BIK_BSastre_gulp	0.44038734	0.96574937	0.87903335	0.04918935	0.73313902	0.00277781	0.02830703	0.77460855	0.58233786	0.55232212	0.6881519	0.66697814	0.33858721	0.83412152	0.58608386	0.25166005	0.93267185	0.77269963	0.00241959	0.53749283	0.00000772	0.00080129	0.60001841	0.33911738	0.30505972	0.47355303	0.44485984	0.1146413	0.69575872	0.3434943	0.06333278	0.90072725	0.67922874	0.00011902	0.39405697	0.00000002	0.00002268	0.46477939	0.19748089	0.16849123	0.32587642	0.29671179	0.03881608	0.58034732	0.20131646	0.01593833	0.98554967	0.13649593	4
BOF_BSastre_gulp	0.36478754	0.95210232	0.87666126	0.0892417	0.72331436	0.01023976	0.05104762	0.70794408	0.56326954	0.57597867	0.64527745	0.69112346	0.51128689	0.78960483	0.5717177	0.26324681	0.90649882	0.76853497	0.00796408	0.52318367	0.00010485	0.00260586	0.50118482	0.31727257	0.33175143	0.41638299	0.47765164	0.26141428	0.62347578	0.32686113	0.06929888	0.86307962	0.67374484	0.00071073	0.37842626	0.00000107	0.00013302	0.35481083	0.17870998	0.19108175	0.26868255	0.33011625	0.13365769	0.49229949	0.18687229	0.01824271	0.96382544	0.21896688	4
BOG_BSastre_gulp	0.28749825	0.91801148	0.872557	0.09497275	0.70590613	0.01849693	0.0824258	0.66988291	0.55201225	0.67628842	0.52762611	0.61544576	0.50679872	0.75021092	0.56252067	0.32228539	0.84274508	0.76135571	0.00901982	0.49830346	0.00034214	0.00679401	0.44874311	0.30471752	0.45736602	0.27838932	0.37877348	0.25684495	0.56281643	0.3164295	0.10386788	0.77364965	0.66432626	0.00085664	0.35175546	0.00000633	0.00056	0.30060534	0.1682078	0.30931134	0.14688547	0.23311453	0.13016869	0.42223103	0.17799813	0.0334751	0.93602529	0.25922383	4
BOZ_BSastre_gulp	0.17460018	0.85041539	0.88798553	0.12641046	0.71406834	0.06375886	0.07451559	0.55111177	0.26312369	0.53665721	0.17536716	0.91268437	0.60973759	0.6878735	0.27283283	0.19903298	0.72320633	0.7885183	0.0159796	0.5098936	0.00406519	0.00555257	0.30372419	0.06923407	0.28800097	0.03075364	0.83299276	0.37177992	0.47316996	0.07443775	0.03961413	0.61502579	0.70019284	0.00201999	0.36409887	0.00025919	0.00041375	0.16738597	0.01821713	0.1545578	0.00539318	0.76025947	0.22668819	0.32548108	0.02030906	0.00788452	0.84672472	0.65748974	4
BPH_BSastre_gulp	0.24148768	0.92655819	0.86789712	0.09456695	0.68005707	0.02806131	0.08651055	0.67023878	0.51673595	0.99999998	0.65393564	0.57448134	0.50984654	0.76271096	0.52845759	0.28779238	0.85851007	0.7532454	0.00894291	0.46247762	0.00078744	0.00748408	0.44922003	0.26701604	0.99999996	0.42763182	0.33002881	0.2599435	0.58172801	0.27926742	0.08282446	0.79545953	0.65373951	0.0008457	0.31451117	0.0000221	0.00064745	0.30108468	0.13797679	0.99999995	0.27964369	0.1895954	0.13253129	0.44369033	0.14758099	0.02383625	0.90921652	0.34135775	4
BRE_BSastre_gulp	0.36120614	0.91720664	0.87074003	0.09013615	0.70289658	0.01824639	0.10670196	0.69400579	0.57162431	1	0.61776357	0.57207929	0.40104266	0.77789209	0.56697622	0.33649336	0.84126802	0.7581882	0.00812452	0.4940636	0.00033293	0.01138531	0.48164404	0.32675435	1	0.38163183	0.32727471	0.16083522	0.6051161	0.32146203	0.11322778	0.77161661	0.66018481	0.00073231	0.34727561	0.00000607	0.00121483	0.33426375	0.18678073	1	0.23575825	0.18722708	0.06450178	0.47071503	0.18226133	0.0381004	0.93709187	0.25068656	4
BSV_BSastre_gulp	0.35720657	0.87715007	0.8884586	0.13011799	0.7347831	0.07632981	0.08459109	0.55149754	0.27049416	0.29508919	0.55651235	0.90342486	0.57515017	0.71934969	0.29210458	0.06692078	0.76939225	0.78935868	0.01693069	0.53990621	0.00582624	0.00715565	0.30414954	0.07316709	0.08707763	0.30970599	0.81617648	0.33079772	0.51746397	0.08532508	0.00447839	0.67487247	0.70131251	0.00220299	0.39671396	0.00044472	0.0006053	0.16773772	0.01979127	0.02569567	0.17235521	0.73735412	0.19025837	0.37223755	0.02492385	0.0002997	0.78282533	0.59270506	4
CAN_BSastre_gulp	0.35313739	0.93877158	0.87441636	0.03957267	0.71021073	0.0111657	0.05167061	0.75595697	0.57944854	0.62608019	0.64540501	0.60280977	0.14691863	0.84394473	0.58471388	0.24268306	0.88129207	0.76460397	0.001566	0.50439928	0.00012467	0.00266985	0.57147095	0.33576061	0.39197641	0.41654762	0.36337962	0.02158508	0.71224271	0.34189032	0.05889507	0.82733195	0.66858222	0.00006197	0.35822978	0.00000139	0.00013795	0.43200745	0.19455599	0.24540867	0.26884192	0.21904879	0.00317125	0.60109348	0.19990802	0.01429284	0.96197165	0.21548321	4
CAS_BSastre_gulp	0.43970313	0.94564536	0.87703807	0.05883375	0.7202497	0.00561008	0.04377387	0.71003813	0.58636038	0.63319448	0.73802452	0.66057204	0.36007305	0.79694909	0.58698641	0.27728041	0.89424515	0.76919578	0.00346141	0.51875964	0.00003147	0.00191615	0.50415414	0.34381849	0.40093524	0.54468019	0.43635542	0.1296526	0.63512786	0.34455305	0.07688442	0.84563878	0.67461399	0.00020365	0.37363647	0.00000018	0.00008388	0.35796867	0.20160154	0.25386998	0.40198734	0.28824419	0.04668441	0.50616457	0.20224796	0.02131854	0.97436136	0.14624159	4
CDO_BSastre_gulp	0.39134373	0.8909328	0.86926421	0.16576567	0.69628659	0.02817024	0.11505331	0.68079521	0.56457119	0.6862578	0.62656918	0.60731538	0.42193032	0.76362594	0.57488283	0.33602457	0.79376125	0.75562026	0.02747826	0.48481502	0.00079356	0.01323726	0.46348212	0.31874062	0.47094977	0.39258894	0.36883197	0.1780252	0.58312457	0.33049027	0.11291251	0.70718793	0.65683365	0.00455495	0.33757019	0.00002235	0.00152299	0.31553641	0.17995177	0.32319295	0.24598413	0.22399733	0.07511423	0.44528905	0.18999318	0.03794138	0.92021978	0.23090972	4
CFI_BSastre_gulp	0.35103249	0.92547004	0.87398095	0.12800746	0.71274573	0.01468426	0.09721914	0.6704881	0.57395407	0.77079049	0.63593523	0.6116653	0.50327847	0.76568037	0.57568592	0.39451005	0.85649479	0.7638427	0.01638591	0.50800648	0.00021563	0.00945156	0.4495543	0.32942328	0.59411797	0.40441362	0.37413443	0.25328922	0.58626643	0.33141428	0.15563818	0.79266027	0.66758396	0.00209752	0.36207945	0.00000317	0.00091887	0.30142081	0.18907383	0.45794048	0.25718087	0.22884505	0.12747501	0.4488927	0.19079054	0.06140082	0.94925056	0.19566515	4
CGF_BSastre_gulp	0.3731271	0.90562249	0.86703576	0.18239664	0.69392916	0.03149272	0.09570714	0.60721407	0.49798441	0.6555468	0.59725257	0.5737075	0.59294847	0.72120304	0.51824612	0.2971524	0.82015209	0.75175101	0.03326854	0.48153768	0.00099179	0.00915986	0.36870893	0.24798847	0.42974161	0.35671063	0.32914029	0.35158789	0.52013383	0.26857905	0.08829955	0.74274817	0.65179501	0.00606807	0.33415304	0.00003123	0.00087666	0.22388525	0.12349439	0.28171574	0.21304634	0.18883025	0.2084735	0.3751221	0.13919005	0.02623842	0.88963368	0.31845194	4
CGS_BSastre_gulp	0.31298011	0.91186309	0.87046097	0.09975418	0.70741243	0.03055589	0.1125277	0.66927265	0.46796202	0.47013929	0.62998538	0.59677096	0.47342043	0.75498581	0.4963836	0.25115982	0.8314943	0.75770231	0.0099509	0.50043235	0.00093366	0.01266248	0.44792588	0.21898845	0.22103096	0.39688158	0.35613557	0.22412691	0.57000358	0.24639667	0.06308125	0.75820897	0.65955029	0.00099264	0.35401206	0.00002853	0.00142488	0.29978454	0.10247828	0.10391534	0.25002959	0.21253137	0.10610626	0.43034461	0.12230727	0.01584348	0.90644198	0.34437473	4
CHA_BSastre_gulp	0.26549393	0.93253384	0.87350214	0.05946523	0.72077324	0.01765814	0.04883519	0.77087915	0.55882259	0.53283772	0.68441183	0.6086777	0.35184511	0.81887975	0.57365954	0.25072962	0.86961937	0.76300599	0.00353611	0.51951406	0.00031181	0.00238488	0.59425466	0.31228269	0.28391604	0.46841955	0.37048854	0.12379498	0.67056405	0.32908527	0.06286534	0.81094949	0.66648737	0.00021028	0.37445183	0.00000551	0.00011647	0.45809853	0.17451062	0.15128118	0.32059188	0.22550812	0.04355666	0.54911132	0.18878291	0.0157622	0.94825018	0.28489037	4
[truncated: 9,982 more rows]
[truncated: 2 more columns]
